# Supplementary material for: Accuracy of Determine TB-LAM Ag to detect TB in HIV infected patients associated with diagnostic methods used in Brazilian public health units
Source: PLoS One. 2019 Sep 24;14(9):e0221038. doi: 10.1371/journal.pone.0221038 (PMC6759169; doi:10.1371/journal.pone.0221038)
Supplement: S2 File — (CSV) [file pone.0221038.s004.csv]

	id	v2	v4	identificacao_complete	v6	v7	v8	v8b	v9	v10	v11	v12	v13	v13b	v14	elegibilidade_complete	v20	v32	v35	v38	v40	v41	v54	v55	v56	v57	v58	v58b	avaliacao_clinica_do_paciente_complete	v60	v60b	v62	v63b	v63c	v63d	v63e	v64	v64c	avaliacao_complementar_complete	v65	v67	v68	v70	pesquisa_direta_do_escarro_complete	v74	v76	cultura_de_escarro_complete	v80	v82
4	798	3	Male	Complete	Yes	Yes	Yes	[document]	Yes	Yes	Yes	Yes	Yes	Yes	Yes	Complete	Yes	Yes	Yes	Yes	No	No	No	No	NA	30	No	NA	Complete	No	[document]	4	Positive	Positive	Not done	[document]	Negative	NA	Complete	Espontaneous	Negative	Espontaneous	Negative	Complete	Other mycobacteria	Other mycobacteria	Complete	Other mycobacteria	NA
13	753	3	Male	Complete	Yes	Yes	Yes	[document]	Yes	Yes	Yes	Yes	Yes	Yes	Yes	Complete	No	No	Yes	Yes	No	No	No	Yes	emagrecimento >10%	15	No	NA	Complete	NA	NA	22	Negative	Negative	Not done	[document]	Negative	NA	Complete	Espontaneous	Negative	Espontaneous	Rare bacilus	Complete	Negative	Contaminated	Complete	Negative	Not done
16	391	3	Female	Complete	Yes	Yes	Yes	[document]	Yes	Yes	Yes	Yes	Yes	Yes	Yes	Complete	Yes	Yes	Yes	Yes	No	Yes	No	Yes	odinofagia; rouquidão; febre; calafrios; vômitos	20	No	NA	Complete	Yes	[document]	26	Negative	Negative	Not done	[document]	Negative	NA	Complete	Espontaneous	Negative	Espontaneous	Negative	Complete	Negative	Negative	Complete	Contaminated	Not done
22	341	3	Male	Complete	Yes	Yes	Yes	[document]	Yes	Yes	Yes	Yes	Yes	Yes	Yes	Complete	Yes	Yes	No	Yes	No	Yes	No	Yes	febre; calafrios; fraqueza	30	No	NA	Complete	Yes	[document]	18	Positive	Positive	Positive	[document]	Negative	NA	Complete	Induced	Negative	Espontaneous	Negative	Complete	Negative	Contaminated	Complete	Not done	Not done
25	360	3	Female	Complete	Yes	Yes	Yes	[document]	Yes	Yes	Yes	Yes	Yes	Yes	Yes	Complete	Yes	Yes	Yes	Yes	No	Yes	No	Yes	emagrecimento >10%; calafrios; fraqueza; febre; anorexia; vomitos; escarro purulento; dor abdominal; mialgia	30	No	NA	Complete	Yes	[document]	32	Negative	Negative	Not done	[document]	Negative	NA	Complete	Espontaneous	Negative	Espontaneous	Negative	Complete	Negative	Negative	Complete	Negative	Not done
28	198	3	Male	Complete	Yes	Yes	Yes	[document]	Yes	Yes	Yes	Yes	Yes	Yes	Yes	Complete	No	Yes	Yes	Yes	No	Yes	No	Yes	febre; calafrios; emagrecimento > 10%	15	No	NA	Complete	Yes	[document]	19	Negative	Negative	Not done	[document]	Negative	NA	Complete	Induced	Negative	Bronchoalveolar lavage	Negative	Complete	Negative	Negative	Complete	Negative	Not done
34	532	3	Male	Complete	Yes	Yes	Yes	[document]	Yes	Yes	Yes	Yes	Yes	Yes	Yes	Complete	No	Yes	No	No	No	No	No	Yes	emagrecimento>10%; febre; calafrios	20	Yes	61 days or more	Complete	Yes	[document]	47	Negative	Negative	Not done	[document]	Negative	NA	Complete	Induced	Negative	Espontaneous	Negative	Complete	Contaminated	Negative	Complete	Negative	Not done
40	96	3	Female	Complete	Yes	Yes	Yes	[document]	Yes	Yes	Yes	Yes	Yes	Yes	Yes	Complete	No	Yes	Yes	Yes	Yes	No	No	Yes	emagrecimento>10%; febre; calafrios; fraqueza; anorexia; escarro purulento; polaciúria	90	No	NA	Complete	Yes	[document]	28	Positive	Positive	Not done	[document]	Not done	NA	Complete	Espontaneous	Negative	Not done	NA	Complete	MTB	Not done	Complete	MTB	Not done
46	980	3	Female	Complete	Yes	Yes	Yes	[document]	Yes	Yes	Yes	Yes	Yes	Yes	Yes	Complete	Yes	Yes	Yes	Yes	No	Yes	No	Yes	emagrecimento > 10%; febre; fraqueza; anorexia; náusea; vômitos; polaciúria	7	Yes	61 days or more	Complete	Yes	[document]	1	Negative	Negative	Not done	[document]	Negative	NA	Complete	Espontaneous	Negative	Espontaneous	Negative	Complete	Negative	Negative	Complete	Negative	Negative
49	167	3	Female	Complete	Yes	Yes	Yes	[document]	Yes	Yes	Yes	Yes	Yes	Yes	Yes	Complete	Yes	No	Yes	Yes	No	Yes	No	Yes	febre; calafrios; fraqueza; vomitos; diarreia	15	No	NA	Complete	Yes	[document]	9	Negative	Negative	Not done	[document]	Negative	NA	Complete	Espontaneous	Negative	Espontaneous	Negative	Complete	Negative	Negative	Complete	Contaminated	Not done
52	791	3	Female	Complete	Yes	Yes	Yes	[document]	Yes	Yes	Yes	Yes	Yes	Yes	Yes	Complete	No	Yes	Yes	Yes	No	No	No	Yes	febre; anorexia; odinofagia; insonia; nausea; dor abdominal; polaciuria	15	No	NA	Complete	No	[document]	83	Negative	Negative	Not done	[document]	Negative	NA	Complete	Espontaneous	Negative	Espontaneous	Negative	Complete	Negative	Contaminated	Complete	NA	Not done
58	588	3	Male	Complete	Yes	Yes	Yes	[document]	Yes	Yes	Yes	Yes	Yes	Yes	Yes	Complete	Yes	Yes	No	Yes	No	No	No	Yes	febre; calafrio; anorexia; emagrecimento>10%	20	Yes	61 days or more	Complete	No	[document]	185	Negative	Negative	Not done	[document]	Negative	NA	Complete	Espontaneous	Negative	Espontaneous	Negative	Complete	Negative	Negative	Complete	Negative	Not done
67	895	3	Female	Complete	Yes	Yes	Yes	[document]	Yes	Yes	Yes	Yes	Yes	Yes	Yes	Complete	Yes	Yes	Yes	Yes	No	Yes	No	Yes	febre; anorexia; fraqueza	15	Yes	61 days or more	Complete	Yes	[document]	5	Negative	Negative	Not done	[document]	Positive	Not resistent	Complete	Espontaneous	Positive+++	Espontaneous	Positive++	Complete	MTB	MTB	Complete	Negative	Not done
70	870	3	Male	Complete	Yes	Yes	Yes	[document]	Yes	Yes	Yes	Yes	Yes	Yes	Yes	Complete	No	Yes	No	Yes	Don't know	Yes	Yes	Yes	fraqueza; anorexia	120	No	NA	Complete	Yes	[document]	97	Negative	Negative	Not done	[document]	Negative	NA	Complete	Bronchoalveolar lavage	Negative	Not done	NA	Complete	Negative	Not done	Complete	Negative	Not done
76	992	3	Female	Complete	Yes	Yes	Yes	[document]	Yes	Yes	Yes	Yes	Yes	Yes	Yes	Complete	Yes	No	Yes	No	No	Yes	Don't know	Yes	calafrio; febre; emagrecimento	15	No	NA	Complete	No	[document]	60	Negative	Negative	Not done	[document]	Negative	NA	Complete	Espontaneous	Negative	Not done	NA	Complete	Negative	Not done	Complete	Negative	Not done
82	883	3	Male	Complete	Yes	Yes	Yes	[document]	Yes	Yes	Yes	Yes	Yes	Yes	Yes	Complete	Yes	Yes	Yes	Yes	No	Yes	No	Yes	emagrecimento; febre; anorexia	30	No	NA	Complete	Yes	[document]	23	Negative	Negative	Not done	[document]	Negative	NA	Complete	Espontaneous	Negative	Espontaneous	Negative	Complete	Negative	Contaminated	Complete	Negative	Not done
85	865	3	Male	Complete	Yes	Yes	Yes	[document]	Yes	Yes	Yes	Yes	Yes	Yes	Yes	Complete	Yes	Yes	Yes	Yes	No	Yes	No	Yes	febre; emagrecimento<10%	9	No	NA	Complete	Yes	[document]	109	Negative	Negative	Not done	[document]	Negative	NA	Complete	Espontaneous	Negative	Not done	NA	Complete	Other mycobacteria	Not done	Complete	Negative	Not done
88	195	3	Female	Complete	Yes	Yes	Yes	[document]	Yes	Yes	Yes	Yes	Yes	Yes	Yes	Complete	No	No	Yes	Yes	No	No	No	Yes	febre	60	No	NA	Complete	Not specific	[document]	82	Indeterminate	Indeterminate	Negative	[document]	Negative	NA	Complete	Espontaneous	Negative	Not done	NA	Complete	Negative	Not done	Complete	Negative	Not done
91	329	3	Male	Complete	Yes	Yes	Yes	[document]	Yes	Yes	Yes	Yes	Yes	Yes	Yes	Complete	No	Yes	Yes	Yes	No	Yes	No	No	NA	7	No	NA	Complete	Not specific	[document]	103	Negative	Negative	Not done	[document]	Negative	NA	Complete	Espontaneous	Negative	Not done	NA	Complete	Negative	Not done	Complete	Negative	Not done
94	763	3	Male	Complete	Yes	Yes	Yes	[document]	Yes	Yes	Yes	Yes	Yes	Yes	Yes	Complete	Yes	Yes	Yes	Yes	No	Yes	No	Yes	febre; emagrecimento; calafrios	6	No	NA	Complete	Yes	[document]	47	Negative	Negative	Not done	[document]	Negative	NA	Complete	Espontaneous	Negative	Espontaneous	Negative	Complete	Negative	Negative	Complete	Negative	Not done
97	157	3	Male	Complete	Yes	Yes	Yes	[document]	Yes	Yes	Yes	Yes	Yes	Yes	Yes	Complete	No	Yes	Yes	Yes	No	Yes	No	Yes	febre; calafrios; emagrecimento	90	No	NA	Complete	Yes	[document]	20	Negative	Negative	Not done	[document]	Not done	NA	Complete	Espontaneous	Negative	Not done	NA	Complete	Negative	Not done	Complete	Negative	Negative
100	79	3	Male	Complete	Yes	Yes	Yes	[document]	Yes	Yes	Yes	Yes	Yes	Yes	Yes	Complete	Yes	No	Yes	Yes	No	Yes	No	Yes	febre; emagrecimento; vomito	60	No	NA	Complete	Not specific	[document]	78	Negative	Negative	Not done	[document]	Not done	NA	Complete	NA	NA	Not done	NA	Complete	NA	Not done	Complete	Negative	Not done
103	130	3	Male	Complete	Yes	Yes	Yes	[document]	Yes	Yes	Yes	Yes	Yes	Yes	Yes	Complete	Yes	Yes	Yes	Yes	No	Yes	No	Yes	astenia; emagrecimento	30	Yes	61 days or more	Complete	Not specific	[document]	34	Negative	Negative	Not done	[document]	Negative	NA	Complete	Espontaneous	Negative	Espontaneous	Negative	Complete	Negative	Negative	Complete	Negative	Not done
109	168	3	Female	Complete	Yes	Yes	Yes	[document]	Yes	Yes	Yes	Yes	Yes	Yes	Yes	Complete	Yes	No	Yes	Yes	No	Yes	No	Yes	febre; calafrio	7	Yes	61 days or more	Complete	Not specific	[document]	36	Negative	Negative	Not done	[document]	Positive	Not resistent	Complete	Espontaneous	Negative	Not done	NA	Complete	Contaminated	Not done	Complete	Negative	Not done
112	467	3	Male	Complete	Yes	Yes	Yes	[document]	Yes	Yes	Yes	Yes	Yes	Yes	Yes	Complete	Yes	Yes	Yes	Yes	No	Yes	Yes	Yes	febre; calafrios; tontura	30	Yes	61 days or more	Complete	Yes	[document]	30	Positive	Positive	Not done	[document]	Positive	Not resistent	Complete	Espontaneous	Negative	Not done	NA	Complete	Negative	Not done	Complete	Negative	Not done
115	683	3	Female	Complete	Yes	Yes	Yes	[document]	Yes	Yes	Yes	Yes	Yes	Yes	Yes	Complete	No	Yes	Yes	Yes	No	No	No	Yes	emagrecimento; fraqueza	60	Yes	61 days or more	Complete	No	[document]	26	Negative	Negative	Not done	[document]	Negative	NA	Complete	Espontaneous	Negative	Not done	NA	Complete	Contaminated	Not done	Complete	Negative	Not done
118	858	3	Female	Complete	Yes	Yes	Yes	[document]	Yes	Yes	Yes	Yes	Yes	Yes	Yes	Complete	Yes	Yes	No	Yes	No	No	No	No	NA	30	No	NA	Complete	Not specific	[document]	8	Negative	Negative	Not done	[document]	Negative	NA	Complete	Espontaneous	Negative	Bronchoalveolar lavage	Negative	Complete	Negative	Negative	Complete	Negative	Not done
124	855	3	Male	Complete	Yes	Yes	Yes	[document]	Yes	Yes	Yes	Yes	Yes	Yes	Yes	Complete	No	No	Yes	Yes	No	No	No	No	NA	15	No	NA	Complete	Yes	[document]	82	Positive	Positive	Not done	[document]	Negative	NA	Complete	Espontaneous	Negative	Espontaneous	Negative	Complete	Negative	Negative	Complete	Negative	Not done
127	830	3	Male	Complete	Yes	Yes	Yes	[document]	Yes	Yes	Yes	Yes	Yes	Yes	Yes	Complete	Yes	Yes	No	Yes	No	Yes	No	Don't know	NA	15	Yes	61 days or more	Complete	No	[document]	9	Negative	Negative	Not done	[document]	Negative	NA	Complete	Espontaneous	Negative	Not done	NA	Complete	Negative	Not done	Complete	Negative	Not done
130	162	3	Male	Complete	Yes	Yes	Yes	[document]	Yes	Yes	Yes	Yes	Yes	Yes	Yes	Complete	Yes	No	Yes	No	No	Yes	No	Yes	febre; calafrios, emagrecimento	30	Yes	61 days or more	Complete	Not specific	[document]	7	Positive	Positive	Not done	[document]	Positive	Not resistent	Complete	Espontaneous	Positive+++	Espontaneous	Positive+++	Complete	MTB	MTB	Complete	Negative	Not done
133	508	3	Male	Complete	Yes	Yes	Yes	[document]	Yes	Yes	Yes	Yes	Yes	Yes	Yes	Complete	No	Yes	Yes	Yes	No	Yes	No	No	NA	30	Yes	61 days or more	Complete	Yes	[document]	39	Positive	Positive	Not done	[document]	Positive	Not resistent	Complete	Espontaneous	Positive++	Espontaneous	Positive+++	Complete	MTB	MTB	Complete	MTB	Not done
136	843	3	Female	Complete	Yes	Yes	Yes	[document]	Yes	Yes	Yes	Yes	Yes	Yes	Yes	Complete	Yes	Yes	Yes	Yes	Don't know	Don't know	Don't know	Don't know	NA	90	No	NA	Complete	NA	NA	35	Negative	Negative	Not done	[document]	Negative	NA	Complete	Espontaneous	Negative	Not done	NA	Complete	Negative	Not done	Complete	Negative	Not done
139	224	3	Male	Complete	Yes	Yes	Yes	[document]	Yes	Yes	Yes	Yes	Yes	Yes	Yes	Complete	No	Yes	Yes	Yes	No	Yes	No	Yes	febre; emagrecimento	240	No	NA	Complete	Yes	[document]	42	Positive	Positive	Not done	[document]	Negative	NA	Complete	Espontaneous	Negative	Espontaneous	Negative	Complete	Other mycobacteria	Negative	Complete	Negative	Not done
142	116	3	Male	Complete	Yes	Yes	Yes	[document]	Yes	Yes	Yes	Yes	Yes	Yes	Yes	Complete	No	Yes	Yes	Yes	No	No	No	Yes	FEBRE; CALAFRIOS; EMAGRECIMENTO	60	No	NA	Complete	Not specific	[document]	4	Negative	Negative	Not done	[document]	Negative	NA	Complete	Espontaneous	Negative	Espontaneous	Negative	Complete	Negative	Contaminated	Complete	Not done	Not done
145	796	3	Male	Complete	Yes	Yes	Yes	[document]	Yes	Yes	Yes	Yes	Yes	Yes	Yes	Complete	Yes	Yes	No	Yes	No	Yes	No	Yes	FEBRE; CALAFRIOS, EMAGRECIMENTO; DORES NO CORPO	15	Yes	61 days or more	Complete	Not specific	[document]	86	Negative	Negative	Not done	[document]	Negative	NA	Complete	Espontaneous	Negative	Not done	NA	Complete	Negative	Not done	Complete	Negative	Not done
148	78	3	Female	Complete	Yes	Yes	Yes	[document]	Yes	Yes	Yes	Yes	Yes	Yes	Yes	Complete	No	No	Yes	Yes	No	Yes	No	Yes	FEBRE; CALAFRIO	15	Yes	61 days or more	Complete	Yes	[document]	3	Negative	Negative	Not done	[document]	Negative	NA	Complete	Espontaneous	Negative	Espontaneous	Negative	Complete	Other mycobacteria	Negative	Complete	Negative	Not done
154	919	3	Male	Complete	Yes	Yes	Yes	[document]	Yes	Yes	Yes	Yes	Yes	Yes	Yes	Complete	No	Yes	No	Yes	No	No	No	No	NA	15	No	NA	Complete	No	[document]	116	Negative	Negative	Not done	[document]	Negative	NA	Complete	Espontaneous	Negative	Espontaneous	Negative	Complete	Negative	Negative	Complete	Negative	Negative
157	840	3	Male	Complete	Yes	Yes	Yes	[document]	Yes	Yes	Yes	Yes	Yes	Yes	Yes	Complete	No	Yes	Yes	Yes	No	Yes	No	Yes	febre; calafrio; emagrecimento>10%; perda de apetite	7	No	NA	Complete	Yes	[document]	41	Positive	Positive	Not done	[document]	Positive	Not resistent	Complete	Espontaneous	Positive++	Espontaneous	Positive+	Complete	MTB	MTB	Complete	MTB	Not done
160	686	3	Female	Complete	Yes	Yes	Yes	[document]	Yes	Yes	Yes	Yes	Yes	Yes	Yes	Complete	No	Yes	Yes	Yes	No	Yes	No	Yes	febre; calafrio; emagrecimento	30	No	NA	Complete	Yes	[document]	12	Positive	Positive	Not done	[document]	Positive	Not resistent	Complete	Bronchoalveolar lavage	Negative	Not done	NA	Complete	Negative	Not done	Complete	Negative	Not done
163	582	3	Male	Complete	Yes	Yes	Yes	[document]	Yes	Yes	Yes	Yes	Yes	Yes	Yes	Complete	Yes	Yes	No	Yes	No	Yes	No	Yes	febre; calafrio; emagrecimento	30	No	NA	Complete	No	[document]	21	Negative	Negative	Not done	[document]	Negative	NA	Complete	Espontaneous	Negative	Not done	NA	Complete	Negative	Not done	Complete	Negative	Not done
166	217	3	Female	Complete	Yes	Yes	Yes	[document]	Yes	Yes	Yes	Yes	Yes	Yes	Yes	Complete	No	No	Yes	Yes	No	No	Yes	Yes	febre; calafrio	15	No	NA	Complete	Yes	[document]	15	Positive	Positive	Not done	[document]	Positive	Not resistent	Complete	Espontaneous	Rare bacilus	Not done	NA	Complete	MTB	Not done	Complete	MTB	Not done
169	710	3	Female	Complete	Yes	Yes	Yes	[document]	Yes	Yes	Yes	Yes	Yes	Yes	Yes	Complete	No	Yes	No	Yes	No	No	No	Yes	fraqueza	30	No	NA	Complete	No	[document]	1	Positive	Positive	Not done	[document]	Negative	NA	Complete	Espontaneous	Negative	Not done	NA	Complete	Other mycobacteria	Not done	Complete	Other mycobacteria	Not done
172	974	3	Male	Complete	Yes	Yes	Yes	[document]	Yes	Yes	Yes	Yes	Yes	Yes	Yes	Complete	No	Yes	No	Yes	No	No	No	Yes	febre; calafrio; emagrecimento	120	No	NA	Complete	No	[document]	15	Negative	Negative	Not done	[document]	Negative	NA	Complete	Espontaneous	Negative	Not done	NA	Complete	Negative	Not done	Complete	Negative	Not done
175	282	3	Female	Complete	Yes	Yes	Yes	[document]	Yes	Yes	Yes	Yes	Yes	Yes	Yes	Complete	Yes	No	Yes	No	No	Yes	No	Yes	febre; calafrio	20	Yes	61 days or more	Complete	Not specific	[document]	98	Negative	Negative	Not done	[document]	Negative	NA	Complete	Espontaneous	Negative	Not done	NA	Complete	Negative	Not done	Complete	Negative	Not done
181	493	3	Female	Complete	Yes	Yes	Yes	[document]	Yes	Yes	Yes	Yes	Yes	Yes	Yes	Complete	No	No	No	Yes	No	No	No	No	NA	30	Yes	61 days or more	Complete	No	[document]	57	Negative	Negative	Not done	[document]	Negative	NA	Complete	Espontaneous	Negative	Not done	NA	Complete	Negative	Not done	Complete	Negative	Not done
184	416	3	Male	Complete	Yes	Yes	Yes	[document]	Yes	Yes	Yes	Yes	Yes	Yes	Yes	Complete	No	No	Yes	Yes	No	Yes	Yes	Yes	febre; emagrecimento > 10%; fraqueza	30	No	NA	Complete	Yes	[document]	175	Negative	Negative	Not done	[document]	Negative	NA	Complete	Espontaneous	Negative	Espontaneous	Negative	Complete	Negative	Negative	Complete	Negative	Negative
187	549	3	Female	Complete	Yes	Yes	Yes	[document]	Yes	Yes	Yes	Yes	Yes	Yes	Yes	Complete	No	Yes	No	Yes	No	No	No	Yes	emagrecimento > 10%; febre; fraqueza	30	No	NA	Complete	NA	NA	39	Negative	Negative	Not done	[document]	Not done	NA	Complete	Espontaneous	Negative	Espontaneous	Negative	Complete	Negative	Negative	Complete	Negative	Not done
190	707	3	Male	Complete	Yes	Yes	Yes	[document]	Yes	Yes	Yes	Yes	Yes	Yes	Yes	Complete	Yes	Yes	Yes	Yes	No	Yes	No	Yes	emagrecimento > 10%; fraqueza	15	No	NA	Complete	Yes	[document]	30	Negative	Negative	Not done	[document]	Negative	NA	Complete	Espontaneous	Negative	Espontaneous	Negative	Complete	Negative	Negative	Complete	Negative	Not done
196	646	3	Male	Complete	Yes	Yes	Yes	[document]	Yes	Yes	Yes	Yes	Yes	Yes	Yes	Complete	No	No	No	Yes	No	No	Yes	Yes	emagrecimento > 10%; diarreia	60	No	NA	Complete	Yes	[document]	9	Negative	Negative	Not done	[document]	Negative	NA	Complete	Espontaneous	Negative	Espontaneous	Negative	Complete	Negative	Negative	Complete	Negative	Not done
199	345	2	Male	Complete	Yes	Yes	Yes	[document]	Yes	Yes	Yes	Yes	Yes	Yes	Yes	Complete	No	Yes	No	Yes	No	No	No	Yes	Emagrecimento < 10% peso habitual; escarro purulento; fraqueza; febre	25	No	NA	Complete	Yes	[document]	17	Positive	Positive	Not done	[document]	Positive	Not resistent	Complete	Espontaneous	Positive+	Espontaneous	Positive+++	Complete	MTB	Contaminated	Complete	MTB	MTB
202	318	2	Male	Complete	Yes	Yes	Yes	[document]	Yes	Yes	Yes	Yes	Yes	Yes	Yes	Complete	Yes	Yes	Yes	Yes	No	Yes	No	Yes	Parestesia; dor ocular; rouquidão; nausea; vômitos; dor abdominal; constipação; diarréia; emagrecimento >10% peso habitual; febre; calafrios; fraqueza; anorexia; dispinéia aos esforços, artralgia; lombalgia	60	No	NA	Complete	No	[document]	29	Negative	Negative	Not done	[document]	Negative	NA	Complete	Espontaneous	Negative	Not done	NA	Complete	Negative	Negative	Complete	Negative	Negative
205	711	2	Male	Complete	Yes	Yes	Yes	[document]	Yes	Yes	Yes	Yes	Yes	Yes	Yes	Complete	No	No	Yes	Yes	No	No	No	Yes	Vômitos, Emagrecimento >10% peso habitual, fraqueza	90	No	NA	Complete	Yes	[document]	114	Negative	Negative	Not done	[document]	Negative	NA	Complete	Espontaneous	Negative	Espontaneous	Negative	Complete	MTB	MTB	Complete	Negative	Negative
211	481	2	Male	Complete	Yes	Yes	Yes	[document]	Yes	Yes	Yes	Yes	Yes	Yes	Yes	Complete	No	No	Yes	Yes	No	No	No	Yes	Emagrecimento >10% peso habitual, fraqueza	180	No	NA	Complete	No	[document]	78	Negative	Negative	Not done	[document]	Negative	NA	Complete	Espontaneous	Negative	Not done	NA	Complete	Negative	Not done	Complete	Negative	Negative
214	817	2	Female	Complete	Yes	Yes	Yes	[document]	Yes	Yes	Yes	Yes	Yes	Yes	Yes	Complete	No	No	No	Yes	No	No	No	Yes	insônia, parestesia, odinofagia, nausea, diarréia, emagrecimento >10% peso habitual, fraqueza, anorexia	32	No	NA	Complete	Yes	[document]	26	Negative	Negative	Not done	[document]	Negative	NA	Complete	Espontaneous	Negative	Induced	Negative	Complete	NA	MTB	Complete	Negative	Negative
220	719	2	Female	Complete	Yes	Yes	Yes	[document]	Yes	Yes	Yes	Yes	Yes	Yes	Yes	Complete	No	No	Yes	Yes	Yes	Yes	No	Yes	Parestesia, tremores, odinofagia, escarro purulento, náusea, vômitos, emagrecimento >10%, febre, fraqueza, mialgia, diarréia.	150	No	NA	Complete	No	[document]	13	Negative	Negative	Not done	[document]	Negative	NA	Complete	Espontaneous	Negative	Espontaneous	Negative	Complete	Negative	Contaminated	Complete	Negative	Negative
223	912	2	Female	Complete	Yes	Yes	Yes	[document]	Yes	Yes	Yes	Yes	Yes	Yes	Yes	Complete	Yes	No	Yes	Yes	No	Yes	Yes	Yes	Insônia, odinofagia, rouquidão, emagrecimento, escarro purulento, fraqueza, anorexia, constipação.	365	No	NA	Complete	No	[document]	17	Negative	Negative	Not done	[document]	Negative	NA	Complete	Espontaneous	Negative	Not done	NA	Complete	Negative	Not done	Complete	Negative	Negative
229	788	2	Female	Complete	Yes	Yes	Yes	[document]	Yes	Yes	Yes	Yes	Yes	Yes	Yes	Complete	Yes	No	Yes	No	No	Yes	No	Yes	Parestesia, escarro purulento, nausea, emagrecimento > 10%, febre, calafrios, fraqueza, anorexia, noctúria, artralgia, mialgia, constipação, diarréia	180	No	NA	Complete	No	[document]	98	Negative	Negative	Negative	[document]	Negative	NA	Complete	Induced	Negative	Not done	NA	Complete	Contaminated	Not done	Complete	Negative	Negative
232	790	2	Female	Complete	Yes	Yes	Yes	[document]	Yes	Yes	Yes	Yes	Yes	Yes	Yes	Complete	Yes	Yes	No	No	No	Yes	Yes	Yes	Insônia, parestesia, redução da acuidade visual, escarro purulento, dor abdominal, emagrecimento > 10%, febre, calafrios, fraqueza, anorexia, noctúria, artralgia, diarréia	180	No	NA	Complete	No	[document]	25	Positive	Positive	Positive	[document]	Positive	Not resistent	Complete	Induced	Negative	Not done	NA	Complete	MTB	Not done	Complete	Negative	Negative
235	252	2	Male	Complete	Yes	Yes	Yes	[document]	Yes	Yes	Yes	Yes	Yes	Yes	Yes	Complete	No	No	Yes	No	No	Yes	No	Yes	Insônia, parestesia, tremores, redução na acuidade visual, rouquidão, escarro purulento, dor abdominal, emagrecimento >10%, febre, calafrios, fraqueza, anorexia, polaciúria, noctúria, mialgia, diarréia	120	No	NA	Complete	Yes	[document]	6	Negative	Negative	Negative	[document]	Negative	NA	Complete	Espontaneous	Negative	Espontaneous	Negative	Complete	Other mycobacteria	Negative	Complete	Negative	Negative
238	166	2	Male	Complete	Yes	Yes	Yes	[document]	Yes	Yes	Yes	Yes	Yes	Yes	Yes	Complete	Yes	No	Yes	Yes	No	No	Yes	Yes	Tremores, emagrecimento > 10%, fraqueza, anorexia, artralgia	40	No	NA	Complete	Yes	[document]	80	Negative	Negative	Not done	[document]	Positive	Not resistent	Complete	Espontaneous	Negative	Espontaneous	Negative	Complete	Contaminated	MTB	Complete	Negative	Negative
241	185	2	Male	Complete	Yes	Yes	Yes	[document]	Yes	Yes	Yes	Yes	Yes	Yes	Yes	Complete	Yes	No	Yes	Yes	No	No	No	Yes	Parestesia, escarro purulento, náusea, dor abdominal, emagrecimento > 10%, febre, fraqueza, anorexia, polaciúria, noctúria e diarréia.	90	No	NA	Complete	Yes	[document]	198	Negative	Negative	Not done	[document]	Positive	Not resistent	Complete	Espontaneous	Positive++	Espontaneous	Positive+++	Complete	MTB	MTB	Complete	Negative	Negative
244	19	2	Male	Complete	Yes	Yes	Yes	[document]	Yes	Yes	Yes	Yes	Yes	Yes	Yes	Complete	Yes	No	No	Yes	No	Yes	No	Yes	Insônia, escarro purulento, náusea, vômito, emagrecimento > 10%, febre, calafrios, fraqueza, anorexia, polaciúria, noctúria e diarréia.	20	Yes	61 days or more	Complete	No	[document]	13	Positive	Positive	Not done	[document]	Positive	Not resistent	Complete	Induced	Negative	Not done	NA	Complete	MTB	Not done	Complete	Negative	Negative
247	496	2	Male	Complete	Yes	Yes	Yes	[document]	Yes	Yes	Yes	Yes	Yes	Yes	Yes	Complete	Yes	Yes	No	Yes	No	No	No	Yes	Parestesia, dor ocular, escarro purulento, vômitos, anorexia, mialgia e diarréia.	90	Yes	61 days or more	Complete	No	[document]	119	Negative	Negative	Not done	[document]	Negative	NA	Complete	Induced	Negative	Not done	NA	Complete	Negative	Not done	Complete	Negative	Negative
250	171	2	Male	Complete	Yes	Yes	Yes	[document]	Yes	Yes	Yes	Yes	Yes	Yes	Yes	Complete	No	No	Yes	Yes	No	No	No	Yes	Dor ocular, escarro purulento, emagrecimento > 10%, febre, fraqueza, polaciúria, noctúria, artralgia e diarréia.	240	No	NA	Complete	No	[document]	43	Negative	Negative	Not done	[document]	Negative	NA	Complete	Espontaneous	Negative	Not done	NA	Complete	Negative	Not done	Complete	Negative	Negative
253	139	2	Male	Complete	Yes	Yes	Yes	[document]	Yes	Yes	Yes	Yes	Yes	Yes	Yes	Complete	No	No	No	Yes	No	No	No	Yes	Tremores, emagrecimento <10%, febre, fraqueza e icterícia.	7	No	NA	Complete	No	[document]	71	Positive	Positive	Not done	[document]	Positive	Not resistent	Complete	Induced	Negative	Not done	NA	Complete	MTB	Not done	Complete	MTB	MTB
256	553	2	Female	Complete	Yes	Yes	Yes	[document]	Yes	Yes	Yes	Yes	Yes	Yes	Yes	Complete	Yes	Yes	Yes	No	No	Yes	No	Yes	Insônia, parestesia, redução da acuidade visual, dor ocular, escarro purulento, náusea, vômitos, dor abdominal, emagrecimento >10%, febre, calafrios, fraqueza, anorexia, polaciúria, noctúria, diarréia e incontinência urinária.	120	Yes	61 days or more	Complete	Yes	[document]	64	Negative	Negative	Not done	[document]	Positive	Resistent	Complete	Induced	Positive+	Not done	NA	Complete	MTB	Not done	Complete	Negative	Negative
259	3	2	Male	Complete	Yes	Yes	Yes	[document]	Yes	Yes	Yes	Yes	Yes	Yes	Yes	Complete	No	No	Yes	No	No	Yes	No	Yes	Insônia, parestesia, escarro purulento, dor abdominal, emagrecimento >10%, febre, calafrios, fraqueza, polaciúria, noctúria e diarréia.	60	No	NA	Complete	No	[document]	15	Positive	Positive	Not done	[document]	Positive	Not resistent	Complete	Induced	Negative	Not done	NA	Complete	MTB	Not done	Complete	MTB	MTB
262	337	2	Female	Complete	Yes	Yes	Yes	[document]	Yes	Yes	Yes	Yes	Yes	Yes	Yes	Complete	Yes	No	Yes	Yes	Yes	Yes	No	Yes	Insônia, parestesia, tremores, rouquidão, emagrecimento <10%, escarro purulento, fraqueza, mialgia, rash e diarréia.	21	Yes	61 days or more	Complete	No	[document]	99	Negative	Negative	Not done	[document]	Negative	NA	Complete	Induced	Negative	Not done	NA	Complete	Negative	Not done	Complete	Negative	Negative
265	121	2	Female	Complete	Yes	Yes	Yes	[document]	Yes	Yes	Yes	Yes	Yes	Yes	Yes	Complete	Yes	Yes	Yes	Yes	Yes	Yes	No	Yes	Insônia, redução da acuidade visual, odinofagia, escarro purulento, náusea, vômitos, emagrecimento >10%, febre, calafrios, sudorese noturna, fraqueza e diarréia.	30	No	NA	Complete	No	[document]	102	Negative	Negative	Not done	[document]	Negative	NA	Complete	Espontaneous	Negative	Espontaneous	Negative	Complete	Negative	Contaminated	Complete	Negative	Negative
268	14	2	Male	Complete	Yes	Yes	Yes	[document]	Yes	Yes	Yes	Yes	Yes	Yes	Yes	Complete	Yes	Yes	No	Yes	No	Yes	No	Yes	Insônia, parestesia, tremores, emagrecimento <10%, escarro purulento, náusea, dor abdominal, febre, calafrios, fraqueza, disúria, noctúria, mialgia e diarréia.	180	No	NA	Complete	No	[document]	56	Negative	Negative	Not done	[document]	Negative	NA	Complete	Espontaneous	Negative	Not done	NA	Complete	Contaminated	Not done	Complete	Negative	Negative
271	181	2	Male	Complete	Yes	Yes	Yes	[document]	Yes	Yes	Yes	Yes	Yes	Yes	Yes	Complete	Yes	Yes	Yes	Yes	No	Yes	No	Yes	Parestesia, tremores, escarro purulento, febre, calafrios, fraqueza, polaciúria e diarréia.	30	No	NA	Complete	No	[document]	151	Negative	Negative	Not done	[document]	Negative	NA	Complete	Espontaneous	Negative	Not done	NA	Complete	Contaminated	Not done	Complete	Negative	Negative
274	603	2	Male	Complete	Yes	Yes	Yes	[document]	Yes	Yes	Yes	Yes	Yes	Yes	Yes	Complete	Yes	Yes	Yes	Yes	No	Yes	No	Yes	Parestesia, redução da acuidade visual, febre, calafrios, fraqueza e noctúria.	19	No	NA	Complete	No	[document]	199	Negative	Negative	Not done	[document]	Negative	NA	Complete	Espontaneous	Negative	Espontaneous	Negative	Complete	Contaminated	Contaminated	Complete	Negative	Negative
277	873	2	Female	Complete	Yes	Yes	Yes	[document]	Yes	Yes	Yes	Yes	Yes	Yes	Yes	Complete	No	No	No	Yes	No	No	No	Yes	Rouquidão, escarro purulento, náusea, febre, polaciúria, noctúria e diarréia.	60	No	NA	Complete	No	[document]	186	Negative	Negative	Not done	[document]	Negative	NA	Complete	Espontaneous	Negative	Not done	NA	Complete	Contaminated	Not done	Complete	Negative	Negative
280	322	2	Male	Complete	Yes	Yes	Yes	[document]	Yes	Yes	Yes	Yes	Yes	Yes	Yes	Complete	Yes	Yes	Yes	Yes	No	Yes	No	Yes	Insônia, parestesia, redução da acuidade visual, dor ocular, escarro purulento, emagrecimento >10%, calafrios, fraqueza, polaciúria, artralgia e diarréia.	150	No	NA	Complete	No	[document]	122	Negative	Negative	Not done	[document]	Negative	NA	Complete	Induced	Negative	Not done	NA	Complete	Contaminated	Not done	Complete	Negative	Negative
283	783	2	Male	Complete	Yes	Yes	Yes	[document]	Yes	Yes	Yes	Yes	Yes	Yes	Yes	Complete	Yes	Yes	No	Yes	Yes	No	No	Yes	Parestesia, escarro purulento, náusea, vômito, emagrecimento >10%, febre, fraqueza, anorexia, polaciúria, noctúria, artralgia, mialgia, rash e diarréia.	30	No	NA	Complete	No	[document]	38	Negative	Negative	Not done	[document]	Negative	NA	Complete	Induced	Negative	Not done	NA	Complete	Contaminated	Not done	Complete	Negative	Negative
286	120	2	Female	Complete	Yes	Yes	Yes	[document]	Yes	Yes	Yes	Yes	Yes	Yes	Yes	Complete	No	No	No	Yes	No	Yes	No	Yes	Parestesia, tremores, odinofagia, náusea, vômitos, emagrecimento >10% peso habitual, calafrios, fraqueza, anorexia e diarréia	90	Yes	61 days or more	Complete	Yes	[document]	9	Negative	Negative	Negative	[document]	Negative	NA	Complete	Induced	Negative	Not done	NA	Complete	Other mycobacteria	Not done	Complete	Negative	Negative
289	944	2	Female	Complete	Yes	Yes	Yes	[document]	Yes	Yes	Yes	Yes	Yes	Yes	Yes	Complete	Yes	No	No	Yes	No	No	No	Yes	Parestesia, redução da acuidade visual, dispnéia ao esforço, polaciúria, noctúria e artralgia.	60	Yes	61 days or more	Complete	No	[document]	38	Negative	Negative	Negative	[document]	Negative	NA	Complete	Espontaneous	Negative	Not done	NA	Complete	Contaminated	Not done	Complete	Negative	Negative
295	202	2	Female	Complete	Yes	Yes	Yes	[document]	Yes	Yes	Yes	Yes	Yes	Yes	Yes	Complete	No	Yes	No	No	No	No	No	Yes	Emagrecimento <10% peso habitual, dispnéia ao esforço e rash.	120	No	NA	Complete	No	[document]	178	Negative	Negative	Negative	[document]	Negative	NA	Complete	Espontaneous	Negative	Not done	NA	Complete	Contaminated	Not done	Complete	Negative	Negative
298	122	2	Male	Complete	Yes	Yes	Yes	[document]	Yes	Yes	Yes	Yes	Yes	Yes	Yes	Complete	Yes	Yes	No	Yes	No	No	No	Yes	Emagrecimento <10% peso habitual, escarro purulento, febre e rash.	21	No	NA	Complete	No	[document]	106	Negative	Negative	Negative	[document]	Negative	NA	Complete	Espontaneous	Negative	Not done	NA	Complete	Negative	Not done	Complete	Negative	Negative
301	573	2	Male	Complete	Yes	Yes	Yes	[document]	Yes	Yes	Yes	Yes	Yes	Yes	Yes	Complete	No	Yes	Yes	Yes	No	No	No	Yes	Tremores, redução da acuidade visual, escarro purulento, emagrecimento >10% do peso habitual, febre, anorexia, polaciúria e noctúria.	60	No	NA	Complete	No	[document]	50	Negative	Negative	Not done	[document]	Negative	NA	Complete	Induced	Negative	Not done	NA	Complete	Negative	Not done	Complete	Negative	Negative
304	131	2	Female	Complete	Yes	Yes	Yes	[document]	Yes	Yes	Yes	Yes	Yes	Yes	Yes	Complete	No	No	Yes	Yes	No	Yes	No	Yes	Odinofagia, rouquidão, escarro purulento, náusea, vômitos, emagrecimento >10% do peso habitual, febre, calafrios, fraqueza, anorexia, noctúria, rash, constipação e diarréia.	21	No	NA	Complete	No	[document]	45	Negative	Negative	Not done	[document]	Negative	NA	Complete	Espontaneous	Negative	Not done	NA	Complete	Negative	Not done	Complete	Negative	Negative
307	2	2	Female	Complete	Yes	Yes	Yes	[document]	Yes	Yes	Yes	Yes	Yes	Yes	Yes	Complete	Yes	No	Yes	Yes	No	No	Yes	Yes	Parestesia, tremores, escarro purulento, náusea, vômitos, dor abdominal, emagrecimento >10% do peso habitual, febre, calafrios, fraqueza, anorexia, polaciúria, noctúria, mialgia e diarréia.	60	No	NA	Complete	No	[document]	64	Negative	Negative	Not done	[document]	Negative	NA	Complete	Espontaneous	Negative	Not done	NA	Complete	Contaminated	Not done	Complete	Negative	Negative
310	766	2	Female	Complete	Yes	Yes	Yes	[document]	Yes	Yes	Yes	Yes	Yes	Yes	Yes	Complete	Yes	No	Yes	Yes	Yes	Yes	No	Yes	Insônia, parestesia, tremores, redução da acuidade visual, vômitos, emagrecimento >10% do peso habitual, febre, fraqueza, anorexia, polaciúria, noctúria, mialgia e rash.	15	No	NA	Complete	No	[document]	65	Negative	Negative	Not done	[document]	Negative	NA	Complete	Espontaneous	Negative	Espontaneous	Negative	Complete	Negative	Contaminated	Complete	Negative	Negative
313	868	2	Male	Complete	Yes	Yes	Yes	[document]	Yes	Yes	Yes	Yes	Yes	Yes	Yes	Complete	No	Yes	Yes	Yes	No	Yes	No	Yes	Insônia, tremores, dor ocular, náusea, vômitos, emagrecimento >10% do peso habitual, febre, calafrios, fraqueza, anorexia, polaciúria, noctúria, artralgia e mialgia.	60	No	NA	Complete	No	[document]	49	Negative	Negative	Not done	[document]	Positive	Not resistent	Complete	Espontaneous	Negative	Not done	NA	Complete	MTB	Not done	Complete	Negative	Negative
316	521	2	Female	Complete	Yes	Yes	Yes	[document]	Yes	Yes	Yes	Yes	Yes	Yes	Yes	Complete	Yes	Yes	Yes	Yes	Yes	Yes	No	Yes	Parestesia, tremores, dor ocular, odinofagia, rouquidão, emagrecimento < 10% do peso habitual, náusea, vômitos, dor abdominal, febre, calafrios, fraqueza, polaciúria, noctúria, artralgia, mialgia e diarréia.	21	No	NA	Complete	No	[document]	44	Negative	Negative	Not done	[document]	Negative	NA	Complete	Espontaneous	Negative	Not done	NA	Complete	Negative	Not done	Complete	Negative	Negative
319	368	2	Female	Complete	Yes	Yes	Yes	[document]	Yes	Yes	Yes	Yes	Yes	Yes	Yes	Complete	No	No	No	Yes	No	No	No	Yes	Insônia, rouquidão, escarro purulento, dor abdominal, febre, anorexia, polaciúria, noctúria, artralgia e mialgia.	45	No	NA	Complete	No	[document]	100	Negative	Negative	Not done	[document]	Negative	NA	Complete	Induced	Negative	Not done	NA	Complete	MTB	Not done	Complete	Negative	Negative
322	170	2	Female	Complete	Yes	Yes	Yes	[document]	Yes	Yes	Yes	Yes	Yes	Yes	Yes	Complete	Yes	No	Yes	Yes	Yes	Yes	No	Yes	Insônia, parestesia, tremores, odinofagia, rouquidão, escarro purulento, náusea, vômitos, emagrecimento > 10% do peso habitual, febre, calafrios, fraqueza, anorexia, noctúria, artralgia, mialgia e diarréia.	150	No	NA	Complete	Yes	[document]	78	Positive	Positive	Not done	[document]	Positive	Not resistent	Complete	Induced	Positive+	Not done	NA	Complete	MTB	Not done	Complete	Negative	Negative
325	500	2	Male	Complete	Yes	Yes	Yes	[document]	Yes	Yes	Yes	Yes	Yes	Yes	Yes	Complete	No	Yes	Yes	Yes	No	No	Yes	Yes	Parestesia, odinofagia, escarro purulento, vômitos, dor abdominal, emagrecimento >10% do peso habitual, febre, calafrios, fraqueza, anorexia, disúria, noctúria, mialgia e diarréia.	150	No	NA	Complete	Yes	[document]	16	Positive	Positive	Not done	[document]	Positive	Not resistent	Complete	Induced	Rare bacilus	Not done	NA	Complete	MTB	Not done	Complete	Negative	MTB
331	514	2	Male	Complete	Yes	Yes	Yes	[document]	Yes	Yes	Yes	Yes	Yes	Yes	Yes	Complete	No	No	Yes	Yes	Yes	No	No	Yes	Rouquidão, emagrecimento <10% do peso habitual, escarro purulento, náusea, vômitos, febre, calafrios, fraqueza, anorexia e dispnéia aos esforços.	60	No	NA	Complete	No	[document]	112	Negative	Negative	Not done	[document]	Negative	NA	Complete	Espontaneous	Negative	Not done	NA	Complete	MTB	Not done	Complete	Negative	Negative
334	147	2	Male	Complete	Yes	Yes	Yes	[document]	Yes	Yes	Yes	Yes	Yes	Yes	Yes	Complete	No	Yes	Yes	Yes	No	Yes	Yes	Yes	Insônia, parestesia, dor ocular, rouquidão, escarro purulento, dor abdominal, emagrecimento >10% do peso habitual, febre, calafrios, fraqueza, artralgia, mialgia e diarréia.	45	No	NA	Complete	No	[document]	35	Negative	Negative	Not done	[document]	Negative	NA	Complete	Espontaneous	Negative	Not done	NA	Complete	Contaminated	Not done	Complete	Negative	Negative
337	281	2	Male	Complete	Yes	Yes	Yes	[document]	Yes	Yes	Yes	Yes	Yes	Yes	Yes	Complete	No	No	Yes	Yes	No	No	No	Yes	Escarro purulento, emagrecimento >10% do peso habitual, febre, fraqueza, dispnéia de repouso e aos esforços e rash.	30	No	NA	Complete	No	[document]	69	Negative	Negative	Not done	[document]	Negative	NA	Complete	Espontaneous	Negative	Not done	NA	Complete	Contaminated	Not done	Complete	Negative	Negative
346	327	2	Male	Complete	Yes	Yes	Yes	[document]	Yes	Yes	Yes	Yes	Yes	Yes	Yes	Complete	No	Yes	Yes	Yes	No	No	No	Yes	Parestesia, tremores, odinofagia, escarro purulento, emagrecimento >10% do peso habitual, febre, calafrios, fraqueza, anorexia, dispnéia aos esforços e rash.	45	No	NA	Complete	Yes	[document]	10	Negative	Negative	Not done	[document]	Negative	NA	Complete	Espontaneous	Negative	Not done	NA	Complete	Negative	Not done	Complete	Negative	Negative
352	152	2	Male	Complete	Yes	Yes	Yes	[document]	Yes	Yes	Yes	Yes	Yes	Yes	Yes	Complete	Yes	Yes	Yes	Yes	Yes	Yes	Yes	Yes	Insônia, tremores, dor ocular, rouquidão, escarro purulento, náusea, dor abdominal, emagrecimento >10% do peso habitual, febre, calafrios, fraqueza, anorexia, artralgia, mialgia, diarréia, alterações genitourinárias e linfadenomegalia.	90	No	NA	Complete	Yes	[document]	74	Negative	Negative	Not done	[document]	Negative	NA	Complete	Espontaneous	Negative	Not done	NA	Complete	Contaminated	Not done	Complete	Negative	Negative
355	176	2	Female	Complete	Yes	Yes	Yes	[document]	Yes	Yes	Yes	Yes	Yes	Yes	Yes	Complete	Yes	No	Yes	Yes	No	Yes	Yes	Yes	Redução da acuidade visual, dor ocular, rouquidão, escarro purulento, vômitos, dor abdominal, emagrecimento >10% do peso habitual, febre, fraqueza, anorexia, dispnéia aos esforços, polaciúria, noctúria e diarréia.	150	No	NA	Complete	No	[document]	72	Negative	Negative	Not done	[document]	Positive	Not resistent	Complete	Induced	Negative	Not done	NA	Complete	MTB	Not done	Complete	Negative	Negative
358	412	2	Female	Complete	Yes	Yes	Yes	[document]	Yes	Yes	Yes	Yes	Yes	Yes	Yes	Complete	No	No	Yes	Yes	Yes	No	Yes	Yes	Escarro purulento, vômitos, emagrecimento >10% do peso habitual, febre, fraqueza, anorexia, dispnéia aos esforços e diarréia.	60	No	NA	Complete	No	[document]	15	Positive	Positive	Not done	[document]	Positive	Not resistent	Complete	Induced	Negative	Not done	NA	Complete	Negative	Not done	Complete	Negative	Negative
361	36	2	Male	Complete	Yes	Yes	Yes	[document]	Yes	Yes	Yes	Yes	Yes	Yes	Yes	Complete	Yes	No	No	Yes	Yes	No	No	Yes	Rouquidão, escarro purulento, náusea, emagrecimento >10% do peso habitual, febre, fraqueza, anorexia e diarréia.	90	No	NA	Complete	No	[document]	79	Negative	Negative	Not done	[document]	Negative	NA	Complete	Espontaneous	Negative	Espontaneous	Negative	Complete	Negative	Contaminated	Complete	Negative	Negative
364	779	2	Male	Complete	Yes	Yes	Yes	[document]	Yes	Yes	Yes	Yes	Yes	Yes	Yes	Complete	Yes	Yes	Yes	Yes	Yes	Yes	No	Yes	Insônia, tremores, redução da acuidade visual, dor ocular, rouquidão, escarro purulento, náusea, vômitos, emagrecimento >10% do peso habitual, febre, calafrios, fraqueza, anorexia, dispnéia aos esforços, polaciúria, noctúria e diarréia.	120	No	NA	Complete	No	[document]	21	Negative	Negative	Not done	[document]	Negative	NA	Complete	Espontaneous	Negative	Not done	NA	Complete	Contaminated	Not done	Complete	Negative	Negative
367	694	4	Male	Complete	Yes	Yes	Yes	[document]	Yes	Yes	Yes	Yes	Yes	Yes	Yes	Complete	Yes	Yes	Yes	Yes	Yes	Yes	No	Yes	febre;escarro com traços de sangue	20	Yes	61 days or more	Complete	No	[document]	14	Negative	Negative	Not done	[document]	Not done	NA	Complete	Espontaneous	Negative	Espontaneous	Negative	Complete	Negative	Not done	Complete	Negative	Not done
370	102	4	Male	Complete	Yes	Yes	Yes	[document]	Yes	Yes	Yes	Yes	Yes	Yes	Yes	Complete	No	Yes	Yes	Yes	No	No	Yes	Don't know	NA	20	No	NA	Complete	Yes	[document]	19	Positive	Positive	Not done	[document]	Not done	NA	Complete	Espontaneous	Rare bacilus	Espontaneous	Negative	Complete	Contaminated	Not done	Complete	Negative	Not done
373	357	4	Male	Complete	Yes	Yes	Yes	[document]	Yes	Yes	Yes	Yes	Yes	Yes	Yes	Complete	Don't know	Yes	Yes	Yes	Don't know	Yes	Don't know	Yes	dor no pescoço; febre	15	Don't know	NA	Complete	Yes	[document]	19	Negative	Negative	Not done	[document]	Not done	NA	Complete	Tracheal secretion	Negative	Tracheal secretion	Negative	Complete	Negative	Not done	Complete	Negative	Not done
376	35	4	Male	Complete	Yes	Yes	Yes	[document]	Yes	Yes	Yes	Yes	Yes	Yes	Yes	Complete	Yes	Yes	Yes	Yes	No	No	No	Yes	inapetência	40	No	NA	Complete	No	[document]	4	Negative	Negative	Not done	[document]	Not done	NA	Complete	Espontaneous	Negative	Not done	NA	Complete	Negative	Not done	Complete	Negative	Negative
379	593	4	Male	Complete	Yes	Yes	Yes	[document]	Yes	Yes	Yes	Yes	Yes	Yes	Yes	Complete	Yes	Yes	Yes	Yes	No	No	No	Yes	dor em fossa ilíaca direita	10	No	NA	Complete	Yes	[document]	5	Positive	Positive	Not done	[document]	Not done	NA	Complete	Espontaneous	Positive++	Espontaneous	Negative	Complete	MTB	MTB	Complete	Negative	Not done
382	280	4	Male	Complete	Yes	Yes	Yes	[document]	Yes	Yes	Yes	Yes	Yes	Yes	Yes	Complete	Yes	Yes	Yes	Yes	No	Yes	Yes	No	NA	19	No	NA	Complete	Yes	[document]	52	Negative	Negative	Not done	[document]	Not done	NA	Complete	Espontaneous	Negative	Espontaneous	Negative	Complete	Negative	Negative	Complete	Negative	Negative
385	937	4	Male	Complete	Yes	Yes	Yes	[document]	Yes	Yes	Yes	Yes	Yes	Yes	Yes	Complete	Yes	Yes	Yes	Yes	No	Yes	No	No	NA	40	No	NA	Complete	Yes	[document]	56	Negative	Negative	Not done	[document]	Not done	NA	Complete	Espontaneous	Negative	Espontaneous	Negative	Complete	Negative	Contaminated	Complete	Negative	Not done
388	561	4	Female	Complete	Yes	Yes	Yes	[document]	Yes	Yes	Yes	Yes	Yes	Yes	Yes	Complete	Yes	Yes	Yes	Yes	No	Yes	Yes	No	NA	7	No	NA	Complete	Yes	[document]	10	Negative	Negative	Not done	[document]	Negative	NA	Complete	Espontaneous	Negative	Espontaneous	Negative	Complete	Negative	Negative	Complete	Negative	Not done
394	463	4	Male	Complete	Yes	Yes	Yes	[document]	Yes	Yes	Yes	Yes	Yes	Yes	Yes	Complete	No	Yes	Yes	Yes	No	Yes	Yes	No	NA	10	No	NA	Complete	Not specific	[document]	7	Negative	Negative	Not done	[document]	Not done	NA	Complete	Tracheal secretion	Negative	Not done	NA	Complete	Negative	Not done	Complete	Negative	Not done
400	972	4	Male	Complete	Yes	Yes	Yes	[document]	Yes	Yes	Yes	Yes	Yes	Yes	Yes	Complete	Yes	Yes	Yes	Yes	No	Yes	No	No	NA	30	No	NA	Complete	No	[document]	66	Negative	Negative	Not done	[document]	Not done	NA	Complete	Espontaneous	Negative	Tracheal secretion	Negative	Complete	Negative	Negative	Complete	Not done	Not done
403	53	4	Male	Complete	Yes	Yes	Yes	[document]	Yes	Yes	Yes	Yes	Yes	Yes	Yes	Complete	Yes	Yes	Yes	Yes	No	No	No	No	NA	30	No	NA	Complete	Yes	[document]	26	Positive	Positive	Not done	[document]	Not done	NA	Complete	Espontaneous	Negative	Not done	NA	Complete	MTB	Not done	Complete	Negative	Not done
406	837	4	Male	Complete	Yes	Yes	Yes	[document]	Yes	Yes	Yes	Yes	Yes	Yes	Yes	Complete	Yes	Yes	Yes	Yes	No	Yes	No	No	NA	6	Yes	61 days or more	Complete	Not specific	[document]	13	Negative	Negative	Not done	[document]	Negative	NA	Complete	Espontaneous	Negative	Not done	NA	Complete	Negative	Not done	Complete	Negative	Negative
409	552	4	Male	Complete	Yes	Yes	Yes	[document]	Yes	Yes	Yes	Yes	Yes	Yes	Yes	Complete	No	Yes	No	Yes	No	No	No	Yes	Febre espassada; cinco vezes aproximadamente.	10	No	NA	Complete	Yes	[document]	62	Negative	Negative	Not done	[document]	Negative	NA	Complete	Espontaneous	Negative	Not done	NA	Complete	Contaminated	Not done	Complete	Negative	Not done
412	909	4	Female	Complete	Yes	Yes	Yes	[document]	Yes	Yes	Yes	Yes	Yes	Yes	Yes	Complete	Yes	No	Yes	Yes	No	Yes	No	No	NA	10	No	NA	Complete	Yes	[document]	81	Negative	Negative	Not done	[document]	Not done	NA	Complete	Espontaneous	Negative	Espontaneous	Positive+	Complete	MTB	MTB	Complete	Negative	Not done
415	52	4	Male	Complete	Yes	Yes	Yes	[document]	Yes	Yes	Yes	Yes	Yes	Yes	Yes	Complete	Yes	No	Yes	Yes	No	Yes	No	Yes	emagrecimento	90	No	NA	Complete	No	[document]	31	Negative	Negative	Not done	[document]	Not done	NA	Complete	Espontaneous	Negative	Espontaneous	Negative	Complete	Negative	Not done	Complete	Negative	Negative
418	125	4	Male	Complete	Yes	Yes	Yes	[document]	Yes	Yes	Yes	Yes	Yes	Yes	Yes	Complete	Yes	Yes	Yes	Yes	No	No	No	Yes	emagrecimento	30	Don't know	NA	Complete	NA	NA	148	Negative	Negative	Not done	[document]	Negative	NA	Complete	Espontaneous	Negative	Bronchoalveolar lavage	Negative	Complete	Negative	Negative	Complete	Negative	Not done
421	901	4	Female	Complete	Yes	Yes	Yes	[document]	Yes	Yes	Yes	Yes	Yes	Yes	Yes	Complete	Yes	Yes	Yes	Yes	No	Yes	No	No	NA	20	No	NA	Complete	No	[document]	48	Negative	Negative	Not done	[document]	Not done	NA	Complete	Espontaneous	Negative	Not done	NA	Complete	Negative	Not done	Complete	Not done	Not done
424	61	4	Male	Complete	Yes	Yes	Yes	[document]	Yes	Yes	Yes	Yes	Yes	Yes	Yes	Complete	Yes	No	Yes	Yes	No	Yes	No	Yes	febre;emagrecimento;astenia	30	Yes	61 days or more	Complete	NA	NA	18	Negative	Negative	Not done	[document]	Not done	NA	Complete	Espontaneous	Negative	Espontaneous	Negative	Complete	Contaminated	MTB	Complete	Negative	Not done
427	285	4	Female	Complete	Yes	Yes	Yes	[document]	Yes	Yes	Yes	Yes	Yes	Yes	Yes	Complete	No	No	Yes	Yes	No	No	No	Yes	adnamia	8	Yes	61 days or more	Complete	Yes	[document]	180	Negative	Negative	Not done	[document]	NA	NA	Complete	Espontaneous	Negative	Espontaneous	Negative	Complete	Negative	Not done	Complete	Not done	Not done
430	354	4	Male	Complete	Yes	Yes	Yes	[document]	Yes	Yes	Yes	Yes	Yes	Yes	Yes	Complete	Yes	No	No	Yes	No	No	No	No	NA	7	Yes	61 days or more	Complete	NA	NA	28	Negative	Negative	Not done	[document]	Negative	NA	Complete	Espontaneous	Negative	Espontaneous	Negative	Complete	Negative	Negative	Complete	Not done	Not done
433	173	4	Female	Complete	Yes	Yes	Yes	[document]	Yes	Yes	Yes	Yes	Yes	Yes	Yes	Complete	No	No	Yes	Yes	No	No	No	No	NA	25	No	NA	Complete	NA	NA	69	Negative	Negative	Not done	[document]	NA	NA	Complete	Espontaneous	Negative	Espontaneous	Negative	Complete	Negative	Negative	Complete	Negative	Not done
436	399	4	Male	Complete	Yes	Yes	Yes	[document]	Yes	Yes	Yes	Yes	Yes	Yes	Yes	Complete	Yes	Yes	Yes	Yes	No	No	No	Yes	dor difusa	15	Yes	61 days or more	Complete	NA	NA	151	Negative	Negative	Not done	[document]	Negative	NA	Complete	Espontaneous	Negative	Espontaneous	Negative	Complete	Negative	Negative	Complete	Negative	Not done
441	850	4	Male	Complete	Yes	Yes	Yes	[document]	Yes	Yes	Yes	Yes	Yes	Yes	Yes	Complete	Yes	Yes	Yes	Yes	No	Yes	No	Yes	febre	15	No	NA	Complete	NA	NA	106	Positive	Positive	Not done	[document]	NA	NA	Complete	Espontaneous	Negative	Espontaneous	Negative	Complete	Contaminated	Not done	Complete	Negative	Negative
444	228	4	Male	Complete	Yes	Yes	Yes	[document]	Yes	Yes	Yes	Yes	Yes	Yes	Yes	Complete	No	Yes	Yes	Yes	No	Yes	No	No	NA	15	Yes	61 days or more	Complete	Yes	NA	38	Positive	Positive	Not done	[document]	Not done	NA	Complete	Espontaneous	Negative	Espontaneous	Positive++	Complete	Negative	MTB	Complete	Negative	Not done
447	940	4	Male	Complete	Yes	Yes	Yes	[document]	Yes	Yes	Yes	Yes	Yes	Yes	Yes	Complete	Yes	Yes	Yes	Yes	Yes	Yes	No	Yes	Epigastralgia	20	No	NA	Complete	Yes	[document]	8	Negative	Negative	Not done	[document]	Not done	NA	Complete	Espontaneous	Negative	Not done	NA	Complete	Negative	Not done	Complete	Negative	Not done
450	547	4	Male	Complete	Yes	Yes	Yes	[document]	Yes	Yes	Yes	Yes	Yes	Yes	Yes	Complete	No	No	Yes	Yes	No	Yes	No	Yes	emagrecimento	60	No	NA	Complete	NA	NA	31	Positive	Positive	Not done	[document]	NA	NA	Complete	Espontaneous	Negative	Not done	NA	Complete	MTB	Not done	Complete	MTB	Not done
453	851	4	Male	Complete	Yes	Yes	Yes	[document]	Yes	Yes	Yes	Yes	Yes	Yes	Yes	Complete	Yes	Yes	Yes	Yes	No	No	No	Yes	Emagrecimento	30	No	NA	Complete	No	[document]	5	Positive	Positive	Not done	[document]	Not done	NA	Complete	Espontaneous	Negative	Espontaneous	Negative	Complete	Negative	Negative	Complete	Negative	Not done
456	948	4	Male	Complete	Yes	Yes	Yes	[document]	Yes	Yes	Yes	Yes	Yes	Yes	Yes	Complete	Yes	No	Yes	Yes	No	No	No	No	NA	30	No	NA	Complete	NA	NA	38	Negative	Negative	Not done	[document]	NA	NA	Complete	Espontaneous	Negative	Not done	NA	Complete	Negative	Not done	Complete	Negative	Not done
459	409	4	Male	Complete	Yes	Yes	Yes	[document]	Yes	Yes	Yes	Yes	Yes	Yes	Yes	Complete	Yes	Yes	Yes	Yes	Yes	Yes	Yes	Yes	dor difusa	14	No	NA	Complete	No	[document]	35	Negative	Negative	Not done	[document]	NA	NA	Complete	Espontaneous	Negative	Espontaneous	Negative	Complete	Negative	Negative	Complete	Not done	Not done
462	907	4	Female	Complete	Yes	Yes	Yes	[document]	Yes	Yes	Yes	Yes	Yes	Yes	Yes	Complete	Yes	Yes	Yes	Yes	No	Yes	No	Yes	prurido; vômitos; diarréia	30	No	NA	Complete	Yes	[document]	87	Negative	Negative	Not done	[document]	NA	NA	Complete	Espontaneous	Negative	Espontaneous	Positive+	Complete	MTB	Not done	Complete	Negative	Negative
465	23	4	Female	Complete	Yes	Yes	Yes	[document]	Yes	Yes	Yes	Yes	Yes	Yes	Yes	Complete	No	No	Yes	Yes	No	No	No	Yes	insuficiência respiratória aguda; hipoxemia	15	No	NA	Complete	No	[document]	26	Negative	Negative	Not done	[document]	Not done	NA	Complete	Tracheal secretion	Negative	Tracheal secretion	Negative	Complete	Negative	Negative	Complete	Negative	Negative
468	633	4	Female	Complete	Yes	Yes	Yes	[document]	Yes	Yes	Yes	Yes	Yes	Yes	Yes	Complete	Yes	No	Yes	Yes	No	Yes	No	No	NA	22	No	NA	Complete	Yes	[document]	35	Negative	Negative	Not done	[document]	NA	NA	Complete	Espontaneous	Negative	Espontaneous	Negative	Complete	Negative	Negative	Complete	Negative	Not done
473	247	4	Female	Complete	Yes	Yes	Yes	[document]	Yes	Yes	Yes	Yes	Yes	Yes	Yes	Complete	No	No	Yes	Yes	No	Yes	No	Yes	perda ponderal	17	No	NA	Complete	Not specific	[document]	180	Negative	Negative	Not done	[document]	Not done	NA	Complete	Espontaneous	Negative	Espontaneous	Negative	Complete	Negative	Negative	Complete	Negative	Not done
480	351	4	Male	Complete	Yes	Yes	Yes	[document]	Yes	Yes	Yes	Yes	Yes	Yes	Yes	Complete	No	No	Yes	Yes	No	No	No	No	NA	30	No	NA	Complete	Not specific	[document]	7	Negative	Negative	Not done	[document]	NA	NA	Complete	Espontaneous	Negative	Espontaneous	Negative	Complete	Negative	Negative	Complete	Negative	NA
483	519	4	Male	Complete	Yes	Yes	Yes	[document]	Yes	Yes	Yes	Yes	Yes	Yes	Yes	Complete	No	Yes	Yes	Yes	Yes	No	No	No	NA	34	No	NA	Complete	Not specific	[document]	27	Positive	Positive	Not done	[document]	NA	NA	Complete	Espontaneous	Negative	Tracheal secretion	Negative	Complete	Negative	Negative	Complete	Negative	Not done
486	371	4	Male	Complete	Yes	Yes	Yes	[document]	Yes	Yes	Yes	Yes	Yes	Yes	Yes	Complete	No	No	Yes	Yes	No	Yes	No	No	NA	60	No	NA	Complete	Not specific	[document]	63	Negative	Negative	Not done	[document]	NA	NA	Complete	Espontaneous	Negative	Espontaneous	Negative	Complete	Negative	Negative	Complete	Not done	Not done
489	531	4	Female	Complete	Yes	Yes	Yes	[document]	Yes	Yes	Yes	Yes	Yes	Yes	Yes	Complete	Yes	Yes	Yes	Yes	No	Yes	No	No	NA	120	No	NA	Complete	Not specific	[document]	11	Negative	Negative	Not done	[document]	Not done	NA	Complete	Espontaneous	Negative	Not done	NA	Complete	Negative	Not done	Complete	Negative	Not done
492	441	4	Male	Complete	Yes	Yes	Yes	[document]	Yes	Yes	Yes	Yes	Yes	Yes	Yes	Complete	No	Yes	Yes	Yes	No	No	No	No	NA	180	No	NA	Complete	Not specific	[document]	19	Negative	Negative	Not done	[document]	Not done	NA	Complete	Espontaneous	Negative	Espontaneous	Negative	Complete	Negative	Negative	Complete	Negative	Not done
495	917	4	Male	Complete	Yes	Yes	Yes	[document]	Yes	Yes	Yes	Yes	Yes	Yes	Yes	Complete	No	Yes	Yes	Yes	No	No	No	Yes	Emagrecimento	5	No	NA	Complete	Not specific	[document]	24	Negative	Negative	Not done	[document]	NA	NA	Complete	Espontaneous	Negative	Espontaneous	Negative	Complete	Negative	Negative	Complete	Negative	Not done
498	272	4	Female	Complete	Yes	Yes	Yes	[document]	Yes	Yes	Yes	Yes	Yes	Yes	Yes	Complete	Yes	Yes	Yes	Yes	No	Yes	No	No	NA	60	Yes	61 days or more	Complete	Not specific	[document]	27	Negative	Negative	Not done	[document]	NA	NA	Complete	Espontaneous	Negative	Espontaneous	Negative	Complete	Negative	Negative	Complete	Negative	Negative
501	768	4	Female	Complete	Yes	Yes	Yes	[document]	Yes	Yes	Yes	Yes	Yes	Yes	Yes	Complete	Yes	Yes	No	Yes	No	Yes	Yes	Yes	Emagrecimento	90	No	NA	Complete	No	[document]	53	Positive	Positive	Not done	[document]	Positive	NA	Complete	Espontaneous	Positive+	Espontaneous	Negative	Complete	MTB	Not done	Complete	Negative	Not done
507	199	4	Female	Complete	Yes	Yes	Yes	[document]	Yes	Yes	Yes	Yes	Yes	Yes	Yes	Complete	No	Yes	No	Yes	Don't know	Yes	No	No	NA	7	No	NA	Complete	No	[document]	135	Negative	Negative	Not done	[document]	Not done	NA	Complete	Espontaneous	Negative	Espontaneous	Negative	Complete	Negative	Negative	Complete	Not done	Not done
510	893	4	Male	Complete	Yes	Yes	Yes	[document]	Yes	Yes	Yes	Yes	Yes	Yes	Yes	Complete	No	No	Yes	Yes	No	Yes	No	No	NA	15	Yes	61 days or more	Complete	No	[document]	85	Negative	Negative	Not done	[document]	Positive	Not resistent	Complete	Espontaneous	Negative	Espontaneous	Negative	Complete	Negative	Negative	Complete	Not done	Not done
513	778	4	Female	Complete	Yes	Yes	Yes	[document]	Yes	Yes	Yes	Yes	Yes	Yes	Yes	Complete	No	No	Yes	Yes	No	No	Yes	Yes	perda ponderal	90	Yes	61 days or more	Complete	No	[document]	4	Negative	Negative	Not done	[document]	NA	NA	Complete	Espontaneous	Negative	Espontaneous	Negative	Complete	Negative	Negative	Complete	Negative	Not done
516	569	4	Male	Complete	Yes	Yes	Yes	[document]	Yes	Yes	Yes	Yes	Yes	Yes	Yes	Complete	Yes	Yes	Yes	Yes	Yes	Yes	No	Yes	perda ponderal mais ou menos 9 kg	15	No	NA	Complete	No	[document]	9	Negative	Negative	Not done	[document]	Negative	NA	Complete	Espontaneous	Negative	Espontaneous	Negative	Complete	Negative	Negative	Complete	Negative	Not done
519	613	4	Male	Complete	Yes	Yes	Yes	[document]	Yes	Yes	Yes	Yes	Yes	Yes	Yes	Complete	Yes	Yes	No	No	No	Yes	No	Yes	febre noturna	20	Yes	61 days or more	Complete	No	[document]	10	Positive	Positive	Not done	[document]	Positive	Not resistent	Complete	Espontaneous	Positive++	Not done	NA	Complete	MTB	Not done	Complete	Negative	Negative
525	690	4	Male	Complete	Yes	Yes	Yes	[document]	Yes	Yes	Yes	Yes	Yes	Yes	Yes	Complete	No	Yes	Yes	Yes	Yes	Yes	No	No	NA	20	Yes	61 days or more	Complete	Yes	[document]	9	Negative	Negative	Not done	[document]	NA	NA	Complete	Espontaneous	Negative	Not done	NA	Complete	Negative	Not done	Complete	Negative	Not done
528	31	4	Male	Complete	Yes	Yes	Yes	[document]	Yes	Yes	Yes	Yes	Yes	Yes	Yes	Complete	No	Yes	Yes	Yes	No	No	No	Yes	perda ponderal	20	Yes	61 days or more	Complete	No	[document]	31	Negative	Negative	Not done	[document]	Negative	NA	Complete	Espontaneous	Negative	Espontaneous	Negative	Complete	Negative	Negative	Complete	Negative	Not done
531	404	4	Female	Complete	Yes	Yes	Yes	[document]	Yes	Yes	Yes	Yes	Yes	Yes	Yes	Complete	Yes	Yes	Yes	Yes	Yes	Yes	No	Yes	perda de peso	60	No	NA	Complete	No	[document]	15	Negative	Negative	Not done	[document]	Negative	NA	Complete	Espontaneous	Negative	Espontaneous	Negative	Complete	Negative	Not done	Complete	Negative	Not done
540	572	1	Male	Complete	Yes	Yes	Yes	[document]	Yes	Yes	Yes	Yes	Yes	Yes	Yes	Complete	No	Yes	No	Yes	No	No	Yes	Yes	FEBRE	30	No	NA	Complete	Yes	[document]	17	Negative	Negative	Not done	[document]	Positive	Not resistent	Complete	Induced	Positive+++	Not done	NA	Complete	MTB	Not done	Complete	Negative	Negative
543	654	1	Male	Complete	Yes	Yes	Yes	[document]	Yes	Yes	Yes	Yes	Yes	Yes	Yes	Complete	Yes	Yes	No	Yes	No	Yes	No	Yes	Febre	15	No	NA	Complete	Yes	[document]	3	Positive	Positive	Not done	[document]	Positive	Resistent	Complete	Induced	Positive++	Not done	NA	Complete	MTB	Not done	Complete	Negative	Negative
549	64	1	Female	Complete	Yes	Yes	Yes	[document]	Yes	Yes	Yes	Yes	Yes	Yes	Yes	Complete	No	Yes	No	Yes	No	Yes	No	No	NA	20	No	NA	Complete	No	[document]	81	Negative	Negative	Not done	[document]	Negative	NA	Complete	Induced	Negative	Not done	NA	Complete	Negative	Not done	Complete	Negative	Negative
573	866	1	Male	Complete	Yes	Yes	Yes	[document]	Yes	Yes	Yes	Yes	Yes	Yes	Yes	Complete	Yes	Yes	Yes	Yes	No	Yes	No	Yes	FEBRE	15	No	NA	Complete	Not specific	[document]	92	Negative	Negative	Not done	[document]	Negative	NA	Complete	Espontaneous	Negative	Espontaneous	Negative	Complete	Contaminated	Negative	Complete	Negative	Negative
576	706	1	Male	Complete	Yes	Yes	Yes	[document]	Yes	Yes	Yes	Yes	Yes	Yes	Yes	Complete	Yes	Yes	Yes	Yes	No	Yes	Yes	No	NA	30	No	NA	Complete	Yes	[document]	7	Negative	Negative	Not done	[document]	Negative	NA	Complete	Espontaneous	Negative	Espontaneous	Negative	Complete	Negative	Negative	Complete	Negative	Negative
603	541	1	Female	Complete	Yes	Yes	Yes	[document]	Yes	Yes	Yes	Yes	Yes	Yes	Yes	Complete	No	No	No	Yes	No	No	No	No	NA	60	No	NA	Complete	Yes	[document]	183	Negative	Negative	Not done	[document]	Negative	NA	Complete	Induced	Negative	Not done	NA	Complete	Negative	Not done	Complete	Negative	Negative
606	200	1	Male	Complete	Yes	Yes	Yes	[document]	Yes	Yes	Yes	Yes	Yes	Yes	Yes	Complete	Yes	Yes	Yes	Yes	No	Yes	No	No	NA	90	No	NA	Complete	Yes	[document]	48	Negative	Negative	Not done	[document]	Negative	NA	Complete	Induced	Negative	Not done	NA	Complete	Negative	Not done	Complete	Negative	Negative
615	642	1	Female	Complete	Yes	Yes	Yes	[document]	Yes	Yes	Yes	Yes	Yes	Yes	Yes	Complete	Yes	Yes	No	Yes	Yes	Yes	No	No	NA	90	No	NA	Complete	NA	[document]	66	Negative	Negative	Not done	[document]	Negative	NA	Complete	Induced	Negative	Not done	NA	Complete	Negative	Not done	Complete	Negative	Negative
618	440	1	Male	Complete	Yes	Yes	Yes	[document]	Yes	Yes	Yes	Yes	Yes	Yes	Yes	Complete	Yes	Yes	Yes	Yes	Yes	Yes	No	No	NA	15	Yes	61 days or more	Complete	Yes	[document]	55	Negative	Negative	Not done	[document]	Negative	NA	Complete	Espontaneous	Negative	Espontaneous	Negative	Complete	Contaminated	MTB	Complete	Negative	Negative
633	205	1	Male	Complete	Yes	Yes	Yes	[document]	Yes	Yes	Yes	Yes	Yes	Yes	Yes	Complete	Yes	Yes	No	Yes	Yes	No	Yes	Yes	FEBRE	15	No	NA	Complete	No	[document]	42	Negative	Negative	Not done	[document]	Negative	NA	Complete	Induced	Negative	Not done	NA	Complete	Negative	Not done	Complete	Negative	Negative
636	50	1	Female	Complete	Yes	Yes	Yes	[document]	Yes	Yes	Yes	Yes	Yes	Yes	Yes	Complete	No	No	No	Yes	No	No	No	No	NA	40	No	NA	Complete	No	[document]	79	Negative	Negative	Not done	[document]	Negative	NA	Complete	Induced	Negative	Not done	NA	Complete	Negative	Not done	Complete	Negative	Contaminated
648	624	1	Male	Complete	Yes	Yes	Yes	[document]	Yes	Yes	Yes	Yes	Yes	Yes	Yes	Complete	No	No	Yes	No	No	No	Yes	No	NA	45	No	NA	Complete	Yes	[document]	85	Negative	Negative	Not done	[document]	Positive	Not resistent	Complete	Induced	Positive+	Not done	NA	Complete	MTB	Not done	Complete	Negative	Negative
651	9	1	Male	Complete	Yes	Yes	Yes	[document]	Yes	Yes	Yes	Yes	Yes	Yes	Yes	Complete	Yes	Yes	Yes	Yes	No	Yes	No	Yes	Perda de apetite, febre, perda de peso	15	No	NA	Complete	Yes	[document]	29	Positive	Positive	Not done	[document]	Positive	Not resistent	Complete	Induced	Rare bacilus	Not done	NA	Complete	MTB	Not done	Complete	Negative	Negative
654	874	1	Female	Complete	Yes	Yes	Yes	[document]	Yes	Yes	Yes	Yes	Yes	Yes	Yes	Complete	No	No	Yes	No	No	No	Yes	No	NA	30	No	NA	Complete	Yes	[document]	112	Negative	Negative	Negative	[document]	Positive	Not resistent	Complete	Induced	Positive+	Not done	NA	Complete	MTB	Not done	Complete	Negative	Negative
666	737	1	Male	Complete	Yes	Yes	Yes	[document]	Yes	Yes	Yes	Yes	Yes	Yes	Yes	Complete	No	No	Yes	Yes	No	No	No	No	NA	60	No	NA	Complete	Yes	[document]	135	Negative	Negative	Not done	[document]	Negative	NA	Complete	Espontaneous	Negative	Espontaneous	Negative	Complete	MTB	MTB	Complete	Negative	Negative
678	880	1	Male	Complete	Yes	Yes	Yes	[document]	Yes	Yes	Yes	Yes	Yes	Yes	Yes	Complete	No	Yes	Yes	Yes	No	No	Yes	Yes	Febre, dor no corpo	30	No	NA	Complete	Yes	[document]	66	Positive	Positive	Not done	[document]	Positive	Not resistent	Complete	Induced	Positive+	Not done	NA	Complete	MTB	Not done	Complete	Negative	MTB
681	923	1	Male	Complete	Yes	Yes	Yes	[document]	Yes	Yes	Yes	Yes	Yes	Yes	Yes	Complete	Yes	Yes	Yes	Yes	Yes	Yes	No	Yes	FEBRE	60	No	NA	Complete	Yes	[document]	44	Negative	Negative	Not done	[document]	Negative	NA	Complete	Induced	Negative	Not done	NA	Complete	Negative	Not done	Complete	Negative	Negative
684	636	1	Male	Complete	Yes	Yes	Yes	[document]	Yes	Yes	Yes	Yes	Yes	Yes	Yes	Complete	No	No	No	Yes	Yes	No	No	No	NA	90	No	NA	Complete	Yes	[document]	66	Negative	Negative	Not done	[document]	Negative	NA	Complete	Induced	Negative	Not done	NA	Complete	Negative	Not done	Complete	Negative	Negative
687	49	1	Male	Complete	Yes	Yes	Yes	[document]	Yes	Yes	Yes	Yes	Yes	Yes	Yes	Complete	Yes	Yes	Yes	Yes	No	Yes	No	Yes	FEBRE, VOMITO, DOR DE CABEÇA FRONTAL	150	No	NA	Complete	No	[document]	77	Negative	Negative	Not done	[document]	Negative	NA	Complete	Espontaneous	Negative	Not done	NA	Complete	Negative	Not done	Complete	Negative	Negative
690	377	1	Male	Complete	Yes	Yes	Yes	[document]	Yes	Yes	Yes	Yes	Yes	Yes	Yes	Complete	Yes	No	No	Yes	No	No	Yes	Yes	FEBRE	30	No	NA	Complete	Yes	[document]	42	Negative	Negative	Not done	[document]	Negative	NA	Complete	Induced	Negative	Not done	NA	Complete	Contaminated	Not done	Complete	Negative	Negative
696	583	1	Male	Complete	Yes	Yes	Yes	[document]	Yes	Yes	Yes	Yes	Yes	Yes	Yes	Complete	No	Yes	Yes	Yes	No	Yes	No	No	NA	120	No	NA	Complete	Yes	[document]	159	Negative	Negative	Not done	[document]	Negative	NA	Complete	Induced	Negative	Not done	NA	Complete	Negative	Not done	Complete	Negative	Negative
699	745	1	Male	Complete	Yes	Yes	Yes	[document]	Yes	Yes	Yes	Yes	Yes	Yes	Yes	Complete	No	Yes	Yes	Yes	No	Yes	Yes	Yes	FEBRE E VOMITO	30	No	NA	Complete	No	[document]	20	Positive	Positive	Not done	[document]	Positive	Not resistent	Complete	Induced	Positive+	Not done	NA	Complete	MTB	Not done	Complete	Negative	Negative
705	925	1	Female	Complete	Yes	Yes	Yes	[document]	Yes	Yes	Yes	Yes	Yes	Yes	Yes	Complete	No	No	Yes	Yes	No	Yes	No	No	NA	15	No	NA	Complete	No	[document]	60	Negative	Negative	Not done	[document]	Negative	NA	Complete	Espontaneous	Negative	Espontaneous	Negative	Complete	Negative	Negative	Complete	Negative	Negative
711	88	1	Female	Complete	Yes	Yes	Yes	[document]	Yes	Yes	Yes	Yes	Yes	Yes	Yes	Complete	Yes	Yes	Yes	Yes	No	Yes	No	Yes	FEBRE	30	No	NA	Complete	Yes	[document]	33	Negative	Negative	Not done	[document]	Not done	NA	Complete	Espontaneous	Negative	Not done	NA	Complete	Negative	Not done	Complete	Not done	Not done
714	431	1	Male	Complete	Yes	Yes	Yes	[document]	Yes	Yes	Yes	Yes	Yes	Yes	Yes	Complete	Yes	Yes	Yes	Yes	No	Yes	No	Yes	FEBRE E VOMITO	45	No	NA	Complete	No	[document]	186	Negative	Negative	Not done	[document]	Negative	NA	Complete	Induced	Negative	Not done	NA	Complete	Negative	Not done	Complete	Negative	Negative
717	113	1	Male	Complete	Yes	Yes	Yes	[document]	Yes	Yes	Yes	Yes	Yes	Yes	Yes	Complete	No	Yes	Yes	Yes	No	Yes	No	Yes	FEBRE, PERDA DE APETITE, FRAQUEZA	30	No	NA	Complete	Yes	[document]	186	Negative	Negative	Not done	[document]	Negative	NA	Complete	Induced	Negative	Not done	NA	Complete	Negative	Not done	Complete	Negative	Negative
720	664	1	Female	Complete	Yes	Yes	Yes	[document]	Yes	Yes	Yes	Yes	Yes	Yes	Yes	Complete	No	Yes	No	Yes	No	Yes	Yes	Yes	FEBRE	90	No	NA	Complete	No	[document]	29	Negative	Negative	Not done	[document]	Positive	Not resistent	Complete	Espontaneous	Positive+++	Espontaneous	Positive++	Complete	MTB	Not done	Complete	Negative	Negative
723	828	1	Male	Complete	Yes	Yes	Yes	[document]	Yes	Yes	Yes	Yes	Yes	Yes	Yes	Complete	No	No	No	Yes	No	Yes	No	No	NA	90	No	NA	Complete	No	[document]	18	Negative	Negative	Not done	[document]	Negative	NA	Complete	Induced	Negative	Not done	NA	Complete	Negative	Not done	Complete	Negative	Negative
726	891	1	Female	Complete	Yes	Yes	Yes	[document]	Yes	Yes	Yes	Yes	Yes	Yes	Yes	Complete	Yes	No	No	Yes	No	Yes	No	Yes	PERDA DE APETITE, FEBRE	7	No	NA	Complete	Yes	[document]	17	Negative	Negative	Not done	[document]	Negative	NA	Complete	Induced	Negative	Not done	NA	Complete	Negative	Not done	Complete	Negative	Negative
729	792	1	Female	Complete	Yes	Yes	Yes	[document]	Yes	Yes	Yes	Yes	Yes	Yes	Yes	Complete	Yes	Yes	No	Yes	No	No	No	Yes	FALTA DE APETITE E FEBRE	15	Yes	61 days or more	Complete	Yes	[document]	53	Negative	Negative	Not done	[document]	Not done	NA	Complete	Induced	Negative	Induced	Negative	Complete	Negative	Negative	Complete	Negative	Negative
732	577	1	Female	Complete	Yes	Yes	Yes	[document]	Yes	Yes	Yes	Yes	Yes	Yes	Yes	Complete	Yes	No	Yes	Yes	No	No	No	Yes	FEBRE E FALTA DE APETITE	15	No	NA	Complete	No	[document]	24	Negative	Negative	Not done	[document]	Negative	NA	Complete	Induced	Negative	Not done	NA	Complete	Negative	Not done	Complete	Negative	Negative
735	51	1	Male	Complete	Yes	Yes	Yes	[document]	Yes	Yes	Yes	Yes	Yes	Yes	Yes	Complete	No	No	Yes	Yes	No	No	No	Yes	FEBRE	120	No	NA	Complete	Yes	[document]	11	Negative	Negative	Not done	[document]	Negative	NA	Complete	Espontaneous	Negative	Induced	Negative	Complete	Negative	Negative	Complete	Negative	Negative
738	982	1	Female	Complete	Yes	Yes	Yes	[document]	Yes	Yes	Yes	Yes	Yes	Yes	Yes	Complete	Yes	Yes	No	Yes	No	Yes	No	No	NA	90	Yes	61 days or more	Complete	Yes	[document]	94	Negative	Negative	Not done	[document]	Negative	NA	Complete	Espontaneous	Negative	Induced	Negative	Complete	NA	Negative	Complete	Negative	Negative
744	237	1	Male	Complete	Yes	Yes	Yes	[document]	Yes	Yes	Yes	Yes	Yes	Yes	Yes	Complete	No	Yes	Yes	Yes	No	No	Yes	No	NA	60	No	NA	Complete	No	[document]	56	Negative	Negative	Not done	[document]	Positive	Not resistent	Complete	Induced	Positive+++	Not done	NA	Complete	MTB	Not done	Complete	Negative	Negative
747	254	1	Male	Complete	Yes	Yes	Yes	[document]	Yes	Yes	Yes	Yes	Yes	Yes	Yes	Complete	No	No	No	Yes	No	No	No	No	NA	90	No	NA	Complete	Yes	[document]	82	Negative	Negative	Not done	[document]	Negative	NA	Complete	Induced	Negative	Induced	Negative	Complete	Contaminated	Contaminated	Complete	Negative	Negative
750	497	1	Male	Complete	Yes	Yes	Yes	[document]	Yes	Yes	Yes	Yes	Yes	Yes	Yes	Complete	No	Yes	No	Yes	No	No	No	Yes	FEBRE	60	No	NA	Complete	Yes	[document]	83	Negative	Negative	Not done	[document]	Negative	NA	Complete	Induced	Negative	Not done	NA	Complete	Contaminated	Not done	Complete	Negative	Negative
759	734	1	Male	Complete	Yes	Yes	Yes	[document]	Yes	Yes	Yes	Yes	Yes	Yes	Yes	Complete	No	No	No	Yes	No	No	No	No	NA	120	No	NA	Complete	No	[document]	22	Negative	Negative	Not done	[document]	Negative	NA	Complete	Induced	Negative	Not done	NA	Complete	Contaminated	Not done	Complete	Negative	Negative
768	935	1	Male	Complete	Yes	Yes	Yes	[document]	Yes	Yes	Yes	Yes	Yes	Yes	Yes	Complete	Yes	Yes	Yes	Yes	No	Yes	No	Yes	FEBRE	30	No	NA	Complete	Yes	[document]	65	Negative	Negative	Not done	[document]	Negative	NA	Complete	Induced	Negative	Not done	NA	Complete	Negative	Not done	Complete	Negative	Negative
771	834	1	Female	Complete	Yes	Yes	Yes	[document]	Yes	Yes	Yes	Yes	Yes	Yes	Yes	Complete	Yes	Yes	Yes	Yes	Yes	Yes	Yes	Yes	FEBRE NOTURNA	60	Yes	61 days or more	Complete	Yes	[document]	188	Negative	Negative	Not done	[document]	Negative	NA	Complete	Espontaneous	Negative	Espontaneous	Negative	Complete	Contaminated	Negative	Complete	Negative	Negative
774	618	1	Female	Complete	Yes	Yes	Yes	[document]	Yes	Yes	Yes	Yes	Yes	Yes	Yes	Complete	No	No	No	Yes	No	No	No	Yes	FEBRE	40	No	NA	Complete	Yes	[document]	40	Positive	Positive	Positive	[document]	Positive	Not resistent	Complete	Bronchoalveolar lavage	Positive+	Not done	NA	Complete	MTB	Not done	Complete	Negative	Negative
777	298	1	Male	Complete	Yes	Yes	Yes	[document]	Yes	Yes	Yes	Yes	Yes	Yes	Yes	Complete	Yes	No	No	Yes	No	No	No	No	NA	20	Yes	61 days or more	Complete	No	[document]	145	Negative	Negative	Not done	[document]	Negative	NA	Complete	Induced	Negative	Not done	NA	Complete	Other mycobacteria	Not done	Complete	Not done	Not done
783	258	1	Female	Complete	Yes	Yes	Yes	[document]	Yes	Yes	Yes	Yes	Yes	Yes	Yes	Complete	Yes	No	Yes	Yes	Yes	Yes	No	Yes	FEBRE	90	Yes	61 days or more	Complete	Yes	[document]	106	Negative	Negative	Not done	[document]	Negative	NA	Complete	Espontaneous	Negative	Espontaneous	Negative	Complete	Negative	Negative	Complete	Negative	Negative
792	622	1	Male	Complete	Yes	Yes	Yes	NA	Yes	Yes	Yes	Yes	Yes	Yes	Yes	Complete	No	Yes	Yes	Yes	No	No	Yes	Yes	FEBRE	20	No	NA	Complete	Yes	[document]	29	Negative	Negative	Not done	[document]	Positive	Not resistent	Complete	Induced	Positive+++	Not done	NA	Complete	MTB	Not done	Complete	Negative	Negative
795	290	1	Male	Complete	Yes	Yes	Yes	[document]	Yes	Yes	Yes	Yes	Yes	Yes	Yes	Complete	No	Yes	Yes	Yes	No	No	No	Yes	FALTA DE APETITE	60	No	NA	Complete	Yes	[document]	9	Negative	Negative	Not done	[document]	Positive	Not resistent	Complete	Induced	Negative	Not done	NA	Complete	MTB	Not done	Complete	NA	NA
801	853	1	Female	Complete	Yes	Yes	Yes	[document]	Yes	Yes	Yes	Yes	Yes	Yes	Yes	Complete	Yes	Yes	Yes	Yes	Yes	Yes	No	Yes	FEBRE, PERDA DE APETITE	7	No	NA	Complete	Yes	[document]	64	Negative	Negative	Not done	[document]	Negative	NA	Complete	Induced	Negative	Espontaneous	Negative	Complete	Negative	Negative	Complete	Negative	Negative
804	470	1	Male	Complete	Yes	Yes	Yes	[document]	Yes	Yes	Yes	Yes	Yes	Yes	Yes	Complete	Yes	No	Yes	Yes	No	Yes	No	Yes	FEBRE	15	Yes	61 days or more	Complete	Yes	[document]	31	Negative	Negative	Not done	[document]	Negative	NA	Complete	Induced	Negative	Not done	NA	Complete	Negative	Negative	Complete	Negative	Negative
807	916	1	Male	Complete	Yes	Yes	Yes	[document]	Yes	Yes	Yes	Yes	Yes	Yes	Yes	Complete	No	No	No	Yes	No	Yes	No	Yes	FEBRE E FALTA DE APETITE	15	Yes	61 days or more	Complete	Yes	[document]	61	Negative	Negative	Not done	[document]	Negative	NA	Complete	Induced	Negative	Not done	NA	Complete	Negative	Not done	Complete	Negative	Negative
810	515	1	Male	Complete	Yes	Yes	Yes	[document]	Yes	Yes	Yes	Yes	Yes	Yes	Yes	Complete	No	No	Yes	Yes	No	Yes	No	Yes	FEBRE	7	Yes	61 days or more	Complete	No	[document]	116	Negative	Negative	Not done	[document]	Negative	NA	Complete	Espontaneous	Negative	Not done	NA	Complete	Negative	Not done	Complete	Negative	Negative
813	761	1	Male	Complete	Yes	Yes	Yes	[document]	Yes	Yes	Yes	Yes	Yes	Yes	Yes	Complete	No	Yes	No	Yes	No	Yes	Yes	No	NA	30	No	NA	Complete	Yes	[document]	67	Negative	Negative	Not done	[document]	Positive	Not resistent	Complete	Espontaneous	Negative	Espontaneous	Negative	Complete	Contaminated	MTB	Complete	Negative	Negative
819	722	1	Female	Complete	Yes	Yes	Yes	[document]	Yes	Yes	Yes	Yes	Yes	Yes	Yes	Complete	No	Yes	Yes	Yes	No	No	No	No	NA	30	Yes	from 31 to 60 days	Complete	Yes	NA	29	Positive	Positive	Not done	[document]	Negative	NA	Complete	Induced	Negative	Not done	NA	Complete	Negative	Not done	Complete	Negative	Negative
822	422	1	Male	Complete	Yes	Yes	Yes	[document]	Yes	Yes	Yes	Yes	Yes	Yes	Yes	Complete	No	Yes	Yes	Yes	No	No	Yes	Yes	FEBRE	30	Yes	61 days or more	Complete	Yes	[document]	167	Negative	Negative	Not done	[document]	Positive	Not resistent	Complete	Espontaneous	Positive++	Espontaneous	Positive+	Complete	MTB	MTB	Complete	Negative	Negative
828	775	1	Male	Complete	Yes	Yes	Yes	[document]	Yes	Yes	Yes	Yes	Yes	Yes	Yes	Complete	No	Yes	Yes	Yes	No	Yes	Yes	Yes	FEBRE	60	No	NA	Complete	No	[document]	15	Positive	Positive	Not done	[document]	Negative	NA	Complete	Induced	Negative	Not done	NA	Complete	Negative	Not done	Complete	Negative	Negative
834	443	1	Male	Complete	Yes	Yes	Yes	[document]	Yes	Yes	Yes	Yes	Yes	Yes	Yes	Complete	No	Yes	Yes	Yes	No	No	Yes	Yes	FEBRE	90	Yes	61 days or more	Complete	Yes	[document]	130	Negative	Negative	Not done	[document]	Positive	Not resistent	Complete	Espontaneous	Negative	Not done	NA	Complete	MTB	Not done	Complete	Negative	Negative
837	276	1	Male	Complete	Yes	Yes	Yes	[document]	Yes	Yes	Yes	Yes	Yes	Yes	Yes	Complete	Yes	No	No	Yes	No	No	No	No	NA	30	No	NA	Complete	Yes	[document]	102	Negative	Negative	Not done	[document]	Positive	Not resistent	Complete	Espontaneous	Rare bacilus	Not done	NA	Complete	Negative	Not done	Complete	Negative	Negative
[truncated: 31 more columns]
