# Supplementary material for: Accuracy of Determine TB-LAM Ag to detect TB in HIV infected patients associated with diagnostic methods used in Brazilian public health units
Source: PLoS One. 2019 Sep 24;14(9):e0221038. doi: 10.1371/journal.pone.0221038 (PMC6759169; doi:10.1371/journal.pone.0221038)
Supplement: S3 File — (ZIP) [file pone.0221038.s005.zip]

Archive with 1 entries (1 files):
- Data_LAM_final.RData
