# Supplementary material for: Accuracy of Determine TB-LAM Ag to detect TB in HIV infected patients associated with diagnostic methods used in Brazilian public health units
Source: PLoS One. 2019 Sep 24;14(9):e0221038. doi: 10.1371/journal.pone.0221038 (PMC6759169; doi:10.1371/journal.pone.0221038)
Supplement: S4 File — (TXT) [file pone.0221038.s006.txt]

z 

 80  Variables      200  Observations
--------------------------------------------------------------------------------
id : Random replaced unique identifier 
       n  missing distinct     Info     Mean      Gmd      .05      .10 
     200        0      200        1    500.2    343.4    49.95   101.40 
     .25      .50      .75      .90      .95 
  222.25   514.50   778.25   893.20   925.50 

lowest :   2   3   9  14  19, highest: 972 974 980 982 992
--------------------------------------------------------------------------------
v2 : Participating center 
       n  missing distinct     Info     Mean      Gmd 
     200        0        4    0.937    2.465     1.27 
                                  
Value          1     2     3     4
Frequency     54    48    49    49
Proportion 0.270 0.240 0.245 0.245
--------------------------------------------------------------------------------
v4 : Sex 
       n  missing distinct 
     200        0        2 
                        
Value        Male Female
Frequency     128     72
Proportion   0.64   0.36
--------------------------------------------------------------------------------
identificacao_complete : Complete? 
       n  missing distinct    value 
     200        0        1 Complete 
                   
Value      Complete
Frequency       200
Proportion        1
--------------------------------------------------------------------------------
v6 : Age of 18 or older? 
       n  missing distinct    value 
     200        0        1      Yes 
              
Value      Yes
Frequency  200
Proportion   1
--------------------------------------------------------------------------------
v7 : Positive test for HIV? 
       n  missing distinct    value 
     200        0        1      Yes 
              
Value      Yes
Frequency  200
Proportion   1
--------------------------------------------------------------------------------
v8 : Writen consent? 
       n  missing distinct    value 
     200        0        1      Yes 
              
Value      Yes
Frequency  200
Proportion   1
--------------------------------------------------------------------------------
v8b : Writen consent file? 
         n    missing   distinct      value 
       199          1          1 [document] 
                     
Value      [document]
Frequency         199
Proportion          1
--------------------------------------------------------------------------------
v9 : Cough for at least 2 weeks or chest X 
       n  missing distinct    value 
     200        0        1      Yes 
              
Value      Yes
Frequency  200
Proportion   1
--------------------------------------------------------------------------------
v10 : CD4 < 200 cel/mm3 (PIMA)? 
       n  missing distinct    value 
     200        0        1      Yes 
              
Value      Yes
Frequency  200
Proportion   1
--------------------------------------------------------------------------------
v11 : Male or has a negative beta 
       n  missing distinct    value 
     200        0        1      Yes 
              
Value      Yes
Frequency  200
Proportion   1
--------------------------------------------------------------------------------
v12 : Available urine sample for LAM? 
       n  missing distinct    value 
     200        0        1      Yes 
              
Value      Yes
Frequency  200
Proportion   1
--------------------------------------------------------------------------------
v13 : Sputum available for TB diagnosis? 
       n  missing distinct    value 
     200        0        1      Yes 
              
Value      Yes
Frequency  200
Proportion   1
--------------------------------------------------------------------------------
v13b : Confirmed no TB drugs use in last 30 days? 
       n  missing distinct    value 
     200        0        1      Yes 
              
Value      Yes
Frequency  200
Proportion   1
--------------------------------------------------------------------------------
v14 : Included as volunteer? 
       n  missing distinct    value 
     200        0        1      Yes 
              
Value      Yes
Frequency  200
Proportion   1
--------------------------------------------------------------------------------
elegibilidade_complete : Complete? 
       n  missing distinct    value 
     200        0        1 Complete 
                   
Value      Complete
Frequency       200
Proportion        1
--------------------------------------------------------------------------------
v20 : Headache since beginning of symptoms? 
       n  missing distinct 
     200        0        3 
                                           
Value              No        Yes Don't know
Frequency          96        103          1
Proportion      0.480      0.515      0.005
--------------------------------------------------------------------------------
v32 : Night sweting since beginning of symptoms? 
       n  missing distinct 
     200        0        2 
                      
Value         No   Yes
Frequency     77   123
Proportion 0.385 0.615
--------------------------------------------------------------------------------
v35 : Dyspnoea since beginning of symptoms? 
       n  missing distinct 
     200        0        2 
                    
Value        No  Yes
Frequency    56  144
Proportion 0.28 0.72
--------------------------------------------------------------------------------
v38 : Cough since beginning of symptoms? 
       n  missing distinct 
     200        0        2 
                      
Value         No   Yes
Frequency     13   187
Proportion 0.065 0.935
--------------------------------------------------------------------------------
v40 : Hemoptysis since beginning of symptoms? 
       n  missing distinct 
     200        0        3 
                                           
Value              No        Yes Don't know
Frequency         168         28          4
Proportion       0.84       0.14       0.02
--------------------------------------------------------------------------------
v41 : Chest pain since beginning of symptoms? 
       n  missing distinct 
     200        0        3 
                                           
Value              No        Yes Don't know
Frequency          85        114          1
Proportion      0.425      0.570      0.005
--------------------------------------------------------------------------------
v54 : Lymphadenopathy since beginning of symptoms? 
       n  missing distinct 
     200        0        3 
                                           
Value              No        Yes Don't know
Frequency         160         37          3
Proportion      0.800      0.185      0.015
--------------------------------------------------------------------------------
v55 : Other clinical findings attributable to TB since beginning of symptoms? 
       n  missing distinct 
     200        0        3 
                                           
Value              No        Yes Don't know
Frequency          52        145          3
Proportion      0.260      0.725      0.015
--------------------------------------------------------------------------------
v56 : describe other findings 
       n  missing distinct 
     145       55      114 

lowest : adnamia                                                                                                                               astenia; emagrecimento                                                                                                                calafrio; febre; emagrecimento                                                                                                        dor difusa                                                                                                                            dor em fossa il�aca direita                                                                                                          
highest: Rouquid�o, escarro purulento, n�usea, febre, polaci�ria, noct�ria e diarr�ia.                                                         Tremores, emagrecimento <10%, febre, fraqueza e icter�cia.                                                                            Tremores, emagrecimento > 10%, fraqueza, anorexia, artralgia                                                                          Tremores, redu��o da acuidade visual, escarro purulento, emagrecimento >10% do peso habitual, febre, anorexia, polaci�ria e noct�ria. V�mitos, Emagrecimento >10% peso habitual, fraqueza                                                                                  
--------------------------------------------------------------------------------
v57 : How long (days) feels ill? 
       n  missing distinct     Info     Mean      Gmd      .05      .10 
     200        0       26    0.984    50.63    48.33      7.0     13.6 
     .25      .50      .75      .90      .95 
    15.0     30.0     60.0    120.0    150.0 

lowest :   5   6   7   8   9, highest: 120 150 180 240 365
--------------------------------------------------------------------------------
v58 : History of TB or TB teatment previously? 
       n  missing distinct 
     200        0        3 
                                           
Value              No        Yes Don't know
Frequency         152         46          2
Proportion       0.76       0.23       0.01
--------------------------------------------------------------------------------
v58b : Elapsed time in days after the last dose of antituberculosis. 
       n  missing distinct 
      46      154        2 
                                                
Value      from 31 to 60 days    61 days or more
Frequency                   1                 45
Proportion              0.022              0.978
--------------------------------------------------------------------------------
avaliacao_clinica_do_paciente_complete : Complete? 
       n  missing distinct    value 
     200        0        1 Complete 
                   
Value      Complete
Frequency       200
Proportion        1
--------------------------------------------------------------------------------
v60 : Chest Xray with compatible TB findings 
       n  missing distinct 
     188       12        3 
                                                 
Value                No          Yes Not specific
Frequency            78           89           21
Proportion        0.415        0.473        0.112
--------------------------------------------------------------------------------
v60b : Chest X 
         n    missing   distinct      value 
       187         13          1 [document] 
                     
Value      [document]
Frequency         187
Proportion          1
--------------------------------------------------------------------------------
v62 : PIMA result 
       n  missing distinct     Info     Mean      Gmd      .05      .10 
     200        0      105        1    57.63    53.08      5.0      9.0 
     .25      .50      .75      .90      .95 
    19.0     42.0     82.0    130.5    178.1 

lowest :   1   3   4   5   6, highest: 185 186 188 198 199
--------------------------------------------------------------------------------
v63b : LAM first reading result 
       n  missing distinct 
     200        0        3 
                                                    
Value           Negative      Positive Indeterminate
Frequency            162            37             1
Proportion         0.810         0.185         0.005
--------------------------------------------------------------------------------
v63c : LAM second reading result 
       n  missing distinct 
     200        0        3 
                                                    
Value           Negative      Positive Indeterminate
Frequency            162            37             1
Proportion         0.810         0.185         0.005
--------------------------------------------------------------------------------
v63d : LAM third reading result 
       n  missing distinct 
     200        0        3 
                                     
Value      Negative Positive Not done
Frequency         8        3      189
Proportion    0.040    0.015    0.945
--------------------------------------------------------------------------------
v63e : LAM file 
         n    missing   distinct      value 
       200          0          1 [document] 
                     
Value      [document]
Frequency         200
Proportion          1
--------------------------------------------------------------------------------
v64 : GeneXpert result 
       n  missing distinct 
     185       15        3 
                                     
Value      Negative Positive Not done
Frequency       117       40       28
Proportion    0.632    0.216    0.151
--------------------------------------------------------------------------------
v64c : Rifampicin resistence result by GeneXpert 
       n  missing distinct 
      39      161        2 
                                      
Value      Not resistent     Resistent
Frequency             37             2
Proportion         0.949         0.051
--------------------------------------------------------------------------------
avaliacao_complementar_complete : Complete? 
       n  missing distinct    value 
     200        0        1 Complete 
                   
Value      Complete
Frequency       200
Proportion        1
--------------------------------------------------------------------------------
v65 : Sputum collection (sample 1) 
       n  missing distinct 
     199        1        4 
                                                                               
Value                Espontaneous                Induced Bronchoalveolar lavage
Frequency                     137                     56                      3
Proportion                  0.688                  0.281                  0.015
                                 
Value          Tracheal secretion
Frequency                       3
Proportion                  0.015
--------------------------------------------------------------------------------
v67 : Sputum smear result (sample 1) 
       n  missing distinct 
     199        1        5 
                                                                           
Value          Negative Rare bacilus    Positive+   Positive++  Positive+++
Frequency           172            5            9            7            6
Proportion        0.864        0.025        0.045        0.035        0.030
--------------------------------------------------------------------------------
v68 : Sputum collection (sample 2) 
       n  missing distinct 
     200        0        5 
                                                                               
Value                Espontaneous                Induced Bronchoalveolar lavage
Frequency                      79                      5                      3
Proportion                  0.395                  0.025                  0.015
                                                        
Value          Tracheal secretion               Not done
Frequency                       4                    109
Proportion                  0.020                  0.545
--------------------------------------------------------------------------------
v70 : Sputum smear result (sample 2) 
       n  missing distinct 
      91      109        5 
                                                                           
Value          Negative Rare bacilus    Positive+   Positive++  Positive+++
Frequency            79            1            4            3            4
Proportion        0.868        0.011        0.044        0.033        0.044
--------------------------------------------------------------------------------
pesquisa_direta_do_escarro_complete : Complete? 
       n  missing distinct    value 
     200        0        1 Complete 
                   
Value      Complete
Frequency       200
Proportion        1
--------------------------------------------------------------------------------
v74 : Sputum culture result (sample 1) 
       n  missing distinct 
     197        3        4 
                                                                   
Value                Negative                MTB Other mycobacteria
Frequency                 117                 42                  8
Proportion              0.594              0.213              0.041
                             
Value            Contaminated
Frequency                  30
Proportion              0.152
--------------------------------------------------------------------------------
v76 : Sputum culture result (sample 2) 
       n  missing distinct 
     200        0        5 
                                                                   
Value                Negative                MTB Other mycobacteria
Frequency                  53                 16                  1
Proportion              0.265              0.080              0.005
                                                
Value            Contaminated           Not done
Frequency                  13                117
Proportion              0.065              0.585
--------------------------------------------------------------------------------
cultura_de_escarro_complete : Complete? 
       n  missing distinct    value 
     200        0        1 Complete 
                   
Value      Complete
Frequency       200
Proportion        1
--------------------------------------------------------------------------------
v80 : Blood culture result (sample 1) 
       n  missing distinct 
     198        2        5 
                                                                   
Value                Negative                MTB Other mycobacteria
Frequency                 174                  8                  2
Proportion              0.879              0.040              0.010
                                                
Value            Contaminated           Not done
Frequency                   2                 12
Proportion              0.010              0.061
--------------------------------------------------------------------------------
v82 : Blood culture result (sample 2) 
       n  missing distinct 
     197        3        4 
                                                              
Value          Negative          MTB Contaminated     Not done
Frequency           106            5            1           85
Proportion        0.538        0.025        0.005        0.431
--------------------------------------------------------------------------------
v84 : Blood culture result (sample 3) 
       n  missing distinct 
     198        2        3 
                                     
Value      Negative      MTB Not done
Frequency        96        5       97
Proportion    0.485    0.025    0.490
--------------------------------------------------------------------------------
hemocultura_complete : Complete? 
       n  missing distinct 
     200        0        2 
                                
Value      Incomplete   Complete
Frequency           1        199
Proportion      0.005      0.995
--------------------------------------------------------------------------------
v86 : Specimen from other sites (sample 1) 
       n  missing distinct 
     200        0        4 
                                                                      
Value             Pleural        Liquids Other biopsies       Not done
Frequency               1              6              2            191
Proportion          0.005          0.030          0.010          0.955
--------------------------------------------------------------------------------
v88 : Specify other sites (sample 1) 
       n  missing distinct 
       2      198        2 
                                    
Value      medula ossea         pele
Frequency             1            1
Proportion          0.5          0.5
--------------------------------------------------------------------------------
v89 : Results from other sites (sample 1) 
       n  missing distinct 
       9      191        3 
                                                                   
Value                Negative                MTB Other mycobacteria
Frequency                   7                  1                  1
Proportion              0.778              0.111              0.111
--------------------------------------------------------------------------------
v90 : Specimen from other sites (sample 2) 
       n  missing distinct    value 
     200        0        1 Not done 
                   
Value      Not done
Frequency       200
Proportion        1
--------------------------------------------------------------------------------
v94 : Specimen from other sites (sample 3) 
       n  missing distinct    value 
     200        0        1 Not done 
                   
Value      Not done
Frequency       200
Proportion        1
--------------------------------------------------------------------------------
cultura_de_outros_sitios_complete : Complete? 
       n  missing distinct    value 
     200        0        1 Complete 
                   
Value      Complete
Frequency       200
Proportion        1
--------------------------------------------------------------------------------
v98 : Tuberculosis diagnosis 
       n  missing distinct 
     200        0        2 
                              
Value      Discarded Confirmed
Frequency        150        50
Proportion      0.75      0.25
--------------------------------------------------------------------------------
v99 : Clinical form 
       n  missing distinct 
      50      150        3 
                                                                
Value              Pulmonary Pulmonary/Pleural      Disseminated
Frequency                 35                 2                13
Proportion              0.70              0.04              0.26
--------------------------------------------------------------------------------
diagnostico_complete : Complete? 
       n  missing distinct    value 
     200        0        1 Complete 
                   
Value      Complete
Frequency       200
Proportion        1
--------------------------------------------------------------------------------
Ref1 : Any culture with MTB 
       n  missing distinct 
     200        0        2 
                              
Value      Discarded Confirmed
Frequency        152        48
Proportion      0.76      0.24
--------------------------------------------------------------------------------
LAM 
       n  missing distinct 
     200        0        2 
                            
Value      Negative Positive
Frequency       163       37
Proportion    0.815    0.185
--------------------------------------------------------------------------------
GeneXpert : Xpert 
       n  missing distinct 
     157       43        2 
                            
Value      Negative Positive
Frequency       117       40
Proportion    0.745    0.255
--------------------------------------------------------------------------------
Ref2 : Smear or any culture with MTB 
       n  missing distinct 
     200        0        2 
                              
Value      Discarded Confirmed
Frequency        149        51
Proportion     0.745     0.255
--------------------------------------------------------------------------------
Ref3 : Xpert or culture with MTB 
       n  missing distinct 
     200        0        2 
                              
Value      Discarded Confirmed
Frequency        146        54
Proportion      0.73      0.27
--------------------------------------------------------------------------------
Ref4 : Xpert or Smear or any Culture with MTB 
       n  missing distinct 
     200        0        2 
                              
Value      Discarded Confirmed
Frequency        144        56
Proportion      0.72      0.28
--------------------------------------------------------------------------------
BAAR1 : 1 Smear 
       n  missing distinct 
     199        1        2 
                            
Value      Negative Positive
Frequency       172       27
Proportion    0.864    0.136
--------------------------------------------------------------------------------
BAAR2 : 2 Smear 
       n  missing distinct 
     199        1        2 
                            
Value      Negative Positive
Frequency       168       31
Proportion    0.844    0.156
--------------------------------------------------------------------------------
XpertBAAR1 : Xpert + 1 Smear 
       n  missing distinct 
     200        0        2 
                            
Value      Negative Positive
Frequency       132       68
Proportion     0.66     0.34
--------------------------------------------------------------------------------
XpertBAAR2 : Xpert + 2 Smear 
       n  missing distinct 
     200        0        2 
                            
Value      Negative Positive
Frequency       154       46
Proportion     0.77     0.23
--------------------------------------------------------------------------------
LAMBAAR1 : LAM + 1 Smear 
       n  missing distinct 
     200        0        2 
                            
Value      Negative Positive
Frequency       152       48
Proportion     0.76     0.24
--------------------------------------------------------------------------------
LAMBAAR2 : LAM + 2 Smear 
       n  missing distinct 
     200        0        2 
                            
Value      Negative Positive
Frequency       149       51
Proportion    0.745    0.255
--------------------------------------------------------------------------------
LAMXpert : LAM + Xpert 
       n  missing distinct 
     200        0        2 
                            
Value      Negative Positive
Frequency       144       56
Proportion     0.72     0.28
--------------------------------------------------------------------------------
LAMXpertBAAR1 : LAM + Xpert + 1 Smear 
       n  missing distinct 
     200        0        2 
                            
Value      Negative Positive
Frequency       144       56
Proportion     0.72     0.28
--------------------------------------------------------------------------------
LAMXpertBAAR2 : LAM + Xpert + 2 Smear 
       n  missing distinct 
     200        0        2 
                            
Value      Negative Positive
Frequency       141       59
Proportion    0.705    0.295
--------------------------------------------------------------------------------
cd4_cat : PIMA result 
       n  missing distinct 
     200        0        3 
                                        
Value         [0,50]  (50,100] (100,200]
Frequency        112        53        35
Proportion     0.560     0.265     0.175
--------------------------------------------------------------------------------

Variables with all observations missing:

[1] v92 v93 v96 v97
